# Supplementary material for: Genome-wide RNAi Screen Reveals a New Role of a WNT/CTNNB1 Signaling Pathway as Negative Regulator of Virus-induced Innate Immune Responses
Source: PLoS Pathog. 2013 Jun 13;9(6):e1003416. doi: 10.1371/journal.ppat.1003416 (PMC3681753; doi:10.1371/journal.ppat.1003416)
Supplement: Table S1 — Summary of gene silencing screening data. (XLSX) [file ppat.1003416.s013.xlsx]

## Sheet: 237 hits secondary screens
				Primary screen		secondary screens (IFN-β inhibition, %)					qRT-PCR
TRC number	NM_ID	Gene ID	Gene symbol	IFN-β inhibition (%)	SSMD	SeV	polyI:C	MAVS	IRF3(5D)	EF1α	IFN-β inhibition (%)	Target gene inhibition (%)	Location	Type
TRCN0000118827	NM_022070	63897	ABC1	40.96	-1.45	28.68	46.34	-13.97	26.768	28.61	48.4158	65.0104	unknown	other
TRCN0000118831	NM_022070	63897	ABC1	40.96	-1.45	63.98	34.89	38.46	44.1627	20.26	36.272	52.6971
TRCN0000000354	NM_000020	94	ACVRL1	-56.22	1.873	-58.58	-73.93	-23.79	2.08743	-3.08	6.04773	44.1356	Plasma Membrane	kinase
TRCN0000000357	NM_000020	94	ACVRL1	-56.22	1.873	-51.68	-37.26	-34.04	42.1511	-4.53	-34.2573	35.158
TRCN0000035286	NM_178819	137964	AGPAT6	61.1	-1.471	33.21	49.88	3.43	35.9682	-6.81	61.0868	42.9618	Cytoplasm	enzyme
TRCN0000035288	NM_178819	137964	AGPAT6	61.1	-1.471	41.44	86.4	28.99	-2.76128	-5.34	-0.579294	27.5529
TRCN0000027171	NM_000693	220	ALDH1A3	-109.55	2.447	-54.24	9.51	-9.55	42.2835	20.62	0.345974	nd	Cytoplasm	enzyme
TRCN0000027183	NM_000693	220	ALDH1A3	-109.55	2.447	-38.12	-10.49	-3.4	-185.62	2.4	-50.3509	46.5967
TRCN0000027244	NM_170740	7915	ALDH5A1	60.67	-1.458	41.79	28.02	-33.75	18.947	11.95	37.4391	45.0954	Cytoplasm	enzyme
TRCN0000027278	NM_170740	7915	ALDH5A1	60.67	-1.458	52.57	58.82	46.25	-16.515	2.66	0.805411	58.3901
TRCN0000027309	NM_170740	7915	ALDH5A1	60.67	-1.458	28.27	56.88	43.82	19.5213	13.79	-0.92848	74.0285
TRCN0000151189	NM_017844	51281	ANKMY1	-103.92	2.929	-95.37	-98.86	-36.07	-126.384	2.6	-10.0633	-3.88591	unknown	other
TRCN0000151305	NM_017844	51281	ANKMY1	-103.92	2.929	-92.84	-122.14	-24.07	2.10332	-29.12	-113.366	11.4232
TRCN0000147890	NM_198493	339416	ANKRD45	-55.36	1.664	-31.59	-39.19	-2.24	-81.2573	23.69	-189.454	nd	Nucleus	transcription regulator
TRCN0000148518	NM_198493	339416	ANKRD45	-55.36	1.664	-33.34	13.75	-55.73	69.0479	-5.66	-20.0249	25.2575
TRCN0000073809	NM_032885	84971	ATG4D	-57.86	1.875	-32.85	21.04	9.9	41.3594	11.12	-21.841	22.0835	Cytoplasm	peptidase
TRCN0000073810	NM_032885	84971	ATG4D	-57.86	1.875	-28.89	42.35	29.71	56.7644	9.38	3.40637	53.0239
TRCN0000043143	NM_001001344	492	ATP2B3	48.92	-1.756	54.68	64.17	56.15	46.0341	18.61	57.7116	-3.16832	Plasma Membrane	transporter
TRCN0000043144	NM_001001344	492	ATP2B3	48.92	-1.756	55.28	63.89	7.5	-31.0044	13.49	66.358	41.7633
TRCN0000043145	NM_001001344	492	ATP2B3	48.92	-1.756	33.64	44.33	30.35	18.2471	7.74	42.2324	58.6775
TRCN0000043146	NM_001001344	492	ATP2B3	48.92	-1.756	50.83	51.27	24.44	40.4885	-47.38	45.5376	18.4928
TRCN0000084093	NM_013236	25814	ATXN10	-60.89	2.536	-35.93	-36.91	1.81	13.6448	-5.13	34.707	78.0849	Cytoplasm	other
TRCN0000084096	NM_013236	25814	ATXN10	-60.89	2.536	-28.52	-10.74	-16.36	61.3669	20.69	22.6218	64.2751
TRCN0000083229	NM_024649	582	BBS1	52.2	-1.465	35.68	47.74	18.72	5.52421	12.64	56.1697	36.272	Extracellular Space	other
TRCN0000083230	NM_024649	582	BBS1	52.2	-1.465	27.44	-11.33	-2.61	5.48498	-12.92	6.6967	42.5651
TRCN0000083232	NM_024649	582	BBS1	52.2	-1.465	36.95	55.94	26.27	-16.82	11.65	43.9417	41.1547
TRCN0000033574	NM_001707	9275	BCL7B	57.55	-1.514	35.21	76.75	-49.39	41.763	-6.54	53.5634	69.6451	unknown	other
TRCN0000033576	NM_001707	9275	BCL7B	57.55	-1.514	41.76	50.83	-17.54	43.4307	6.59	17.736	24.2142
TRCN0000033577	NM_001707	9275	BCL7B	57.55	-1.514	42.47	50.33	37.01	80.4881	21.77	-42.2406	-15.2686
TRCN0000082530	NM_020642	56672	C11orf17	-115.57	1.873	-130.02	-61.47	-38.45	22.1941	-5.4	-93.858	62.7581	Nucleus	other
TRCN0000082531	NM_020642	56672	C11orf17	-115.57	1.873	-33.65	-8.8	-13.7	-47.936	5.4	-23.5419	32.1698
TRCN0000082532	NM_020642	56672	C11orf17	-115.57	1.873	-26.27	-0.21	-7.58	19.0757	-20.45	33.5657	28.7975
TRCN0000134833	NM_001010860	161394	C14orf174	-101.67	2.637	-27.3	-47.18	-33.88	-31.587	19.33	-83.825	89.9866	unknown	other
TRCN0000136616	NM_001010860	161394	C14orf174	-101.67	2.637	-54.58	0.87	-7.79	8.52093	0.84	-253.898	90.8177
TRCN0000137820	NM_001010860	161394	C14orf174	-101.67	2.637	-46	-50.85	-35.7	9.69638	14.73	-80.667	85.9854
TRCN0000138460	NM_001010860	161394	C14orf174	-101.67	2.637	-31.48	-20.13	-29.4	-134.472	5.34	-39.3133	84.2873
TRCN0000138668	NM_001010860	161394	C14orf174	-101.67	2.637	-47.69	-26.74	-24.72	45.0479	-1.36	-300.925	92.6443
TRCN0000133940	NM_012075	8131	C16orf35	-95.84	2.724	-46.99	-156.15	-35.34	19.5491	-7.34	4.18434	37.3668	unknown	other
TRCN0000136458	NM_012075	8131	C16orf35	-95.84	2.724	-88.41	-36.4	-18.61	18.7977	9.36	-168.204	-643.844
TRCN0000135698	NM_144600	123811	C16orf63	49.07	-1.459	66.5	60.24	35.27	14.1956	28.31	34.1008	-7.17735	Cytoplasm	other
TRCN0000135941	NM_144600	123811	C16orf63	49.07	-1.459	24.99	45.82	5.06	28.9507	-22.69	-41.2581	-38.5109
TRCN0000122243	NM_033418	92342	C1orf156	57.57	-1.459	32.11	9.51	-19.85	38.3765	-21.24	50.3454	59.2464	unknown	other
TRCN0000145163	NM_033418	92342	C1orf156	57.57	-1.459	70.75	81.38	17.58	46.4914	27.12	54.9895	26.0306
TRCN0000134604	NM_015471	25936	C1orf48	41.44	-1.582	28.15	24.6	-9.32	-3.61479	14.9	37.4391	-19.3336	Nucleus	other
TRCN0000137935	NM_015471	25936	C1orf48	41.44	-1.582	48.43	77.63	33.93	55.0304	-0.04	-29.9839	-13.2884
TRCN0000138182	NM_015471	25936	C1orf48	41.44	-1.582	88.7	88.89	41.73	74.8409	25.6	72.9569	57.5158
TRCN0000154310	NM_016446	51754	C9orf127	58.67	-1.578	40.08	53.89	37.27	58.7737	7.75	62.8011	74.563	Plasma Membrane	other
TRCN0000157419	NM_016446	51754	C9orf127	58.67	-1.578	48.73	19.72	22.31	36.3115	5.5	58.4381	35.3824
TRCN0000128274	NM_032012	23731	C9orf5	-47.86	1.737	-51.46	-32.58	16.41	-76.4619	6.17	-111.404	nd	unknown	other
TRCN0000130038	NM_032012	23731	C9orf5	-47.86	1.737	-42.97	6.49	-1.34	-12.965	-11.12	41.3583	nd
TRCN0000029360	NM_031205	9478	CABP1	-139.05	2.692	-71.94	-67.66	-43.5	26.2324	10.8	-17.9629	nd	Plasma Membrane	other
TRCN0000029361	NM_031205	9478	CABP1	-139.05	2.692	-150.09	-167.59	-125.27	41.1521	-27.11	-5.21448	nd
TRCN0000029362	NM_031205	9478	CABP1	-139.05	2.692	-27.69	-63.9	-19.38	11.1153	8.41	-13.1576	nd
TRCN0000045083	NM_006030	9254	CACNA2D2	51.61	-1.591	63.13	63.76	-53.42	3.65025	12.17	55.4551	46.5967	Plasma Membrane	ion channel
TRCN0000045087	NM_006030	9254	CACNA2D2	51.61	-1.591	31.76	59.24	-22.9	-64.4211	-11.11	69.4693	92.6698
TRCN0000003551	NM_004346	836	CASP3	-33.59	1.685	-61.42	7.01	-15.02	-80.2081	13.59	-27.0151	66.8978	Cytoplasm	peptidase
TRCN0000010798	NM_004346	836	CASP3	-33.59	1.685	-23.53	-37.46	-38.39	-171.665	17.53	-12.1166	38.0146
TRCN0000046399	NM_032783	84869	CBR4	-69.56	1.801	-68.08	18.97	-27.95	-77.5719	-3.41	-12.376	37.5835	Cytoplasm	enzyme
TRCN0000046400	NM_032783	84869	CBR4	-69.56	1.801	-42.42	3.64	-3.08	-71.7019	-10.77	-63.9588	40.9504
TRCN0000134237	NM_153376	257236	CCDC96	-103.9	2.959	-61.97	-77.6	-18.98	44.1334	0.37	-28.6395	99.9997	unknown	other
TRCN0000135004	NM_153376	257236	CCDC96	-103.9	2.959	-75.94	8.57	15.6	41.1877	-0.34	-111.16	99.9996
TRCN0000136032	NM_153376	257236	CCDC96	-103.9	2.959	-149.75	-106.73	-75.59	5.98513	21.36	-106.098	99.9996
TRCN0000045189	NM_003914	8900	CCNA1	43.57	-1.353	72.89	67.55	35.56	56.2799	13.99	64.0682	29.2893	Nucleus	other
TRCN0000045191	NM_003914	8900	CCNA1	43.57	-1.353	27.62	24.94	16.88	36.343	-25.4	44.7773	61.3109
TRCN0000045192	NM_003914	8900	CCNA1	43.57	-1.353	37.87	23.7	23.45	55.6437	1.84	-12.7661	39.5003
TRCN0000045186	NM_003858	8812	CCNK	44.6	-1.384	40.78	13.36	17.17	24.5994	9.12	67.278	nd	Nucleus	other
TRCN0000045187	NM_003858	8812	CCNK	44.6	-1.384	33.82	-4.91	-2.63	5.2044	2.54	41.8306	nd
TRCN0000134182	NM_178181	64866	CDCP1	83.52	-1.702	72.37	46.54	12.14	21.9573	14.65	-7.42526	nd	Plasma Membrane	other
TRCN0000136536	NM_178181	64866	CDCP1	83.52	-1.702	57.64	65.37	31.12	48.1021	24.72	45.5376	nd
TRCN0000136838	NM_025197	80279	CDK5RAP3	-53.14	1.737	-57.86	-4.96	4.42	-127.121	29.59	-71.5148	0	Cytoplasm	other
TRCN0000137232	NM_025197	80279	CDK5RAP3	-53.14	1.737	-31.63	-6.72	-0.62	-50.9234	3.72	-65.0992	34.707
TRCN0000153817	NM_001802	1039	CDR2	56.61	-1.601	81.67	89.23	-0.6	15.0504	9.91	63.4401	53.0239	Cytoplasm	other
TRCN0000155363	NM_001802	1039	CDR2	56.61	-1.601	65.99	63.51	20.33	70.6	15.52	-90.3076	5.72155
TRCN0000050014	NM_004000	1117	CHI3L2	41.22	-1.431	44.61	10.69	48.01	68.3444	7.94	10.2905	-17.6907	Extracellular Space	enzyme
TRCN0000050015	NM_004000	1117	CHI3L2	41.22	-1.431	48.22	51.71	17.47	-2.96403	-8.52	38.7266	-58.0083
TRCN0000050017	NM_004000	1117	CHI3L2	41.22	-1.431	79.66	28.8	23.09	48.9337	2.25	81.1409	-286.375
TRCN0000047799	NM_001822	1123	CHN1	-78.34	2.06	-72.85	-47.65	-27.43	-3.1373	9.85	-43.23	56.7731	Cytoplasm	other
TRCN0000047802	NM_001822	1123	CHN1	-78.34	2.06	-35.47	8.68	8.19	-92.0518	0.31	-88.3392	46.4113
TRCN0000036334	NM_152889	166012	CHST13	31.31	-1.76	34.31	0.45	-0.77	-41.0021	37.4	16.0074	nd	Cytoplasm	enzyme
TRCN0000036338	NM_152889	166012	CHST13	31.31	-1.76	29.73	33.5	49.28	46.8606	13.5	2.17105	nd
TRCN0000015655	NM_006079	10370	CITED2	54.36	-1.398	40.45	97.28	22.33	29.8289	18.95	36.9311	93.1369	Nucleus	transcription regulator
TRCN0000015656	NM_006079	10370	CITED2	54.36	-1.398	60.89	66.06	45.72	68.0622	5.92	65.1314	85.5414
TRCN0000015657	NM_006079	10370	CITED2	54.36	-1.398	25.56	49.94	1.97	-19.9373	21.8	43.5518	67.3535
TRCN0000159905	NM_205852	387837	CLEC12B	49.14	-1.466	36.04	33.71	5.82	-46.5268	13.14	9.97901	15.6184	Plasma Membrane	other
TRCN0000159928	NM_205852	387837	CLEC12B	49.14	-1.466	27.69	41.75	-17.1	-27.0647	18.73	44.9684	75.2586
TRCN0000160283	NM_205852	387837	CLEC12B	49.14	-1.466	27.76	38.23	10.62	25.1567	11.41	11.2184	-369.134
TRCN0000046859	NM_006012	8192	CLPP	-108.89	2.642	-81.7	-63.5	-6.91	-8.30473	22.05	-58.3738	79.5524	Cytoplasm	peptidase
TRCN0000046862	NM_006012	8192	CLPP	-108.89	2.642	-24.81	-20.64	-0.66	47.9949	1.76	38.0862	72.5477
TRCN0000139036	NM_199167	27098	CLUL1	63.08	-1.395	77.01	79.94	58.36	78.78	33.26	65.0508	12.0351	Extracellular Space	other
TRCN0000145018	NM_199167	27098	CLUL1	63.08	-1.395	36.3	39.38	-14.57	26.7215	-4.8	23.5105	36.7122
TRCN0000116897	NM_030820	81578	COL21A1	-43.73	1.938	-88.49	-43.46	-74.03	74.8754	-7.44	34.9329	nd	Extracellular Space	other
TRCN0000116901	NM_030820	81578	COL21A1	-43.73	1.938	-34.88	-98.6	-43.44	31.8687	0.4	-36.604	nd
TRCN0000046059	NM_005694	10063	COX17	34.07	-1.603	27.56	39.46	32.1	-36.3223	15.4	22.9785	-23.9708	Cytoplasm	enzyme
TRCN0000046060	NM_005694	10063	COX17	34.07	-1.603	42.95	56.45	38.97	24.3376	0.59	-451.489	-448.313
TRCN0000046061	NM_005694	10063	COX17	34.07	-1.603	67.94	52	24.94	18.1765	23.12	43.812	47.1491
TRCN0000046062	NM_005694	10063	COX17	34.07	-1.603	40.37	37.08	4.48	39.847	23.74	27.3853	79.7639
TRCN0000083939	NM_006891	1421	CRYGD	-88.7	2.258	-38.16	-83.11	-7.57	9.43356	-4.38	7.01951	39.2903	Cytoplasm	other
TRCN0000083941	NM_006891	1421	CRYGD	-88.7	2.258	-48.86	-49.96	-67.13	69.4825	7.68	-20.5808	-43.3955
TRCN0000061788	NM_001316	1434	CSE1L	73.07	-1.372	29.46	30.13	4	-11.8438	30.82	14.2426	39.0795	Nucleus	transporter
TRCN0000061790	NM_001316	1434	CSE1L	73.07	-1.372	68.54	65.43	-21.56	32.7593	10.97	72.9569	-8257.5
TRCN0000059219	NM_000395	1439	CSF2RB	34.03	-1.561	51.74	46.75	34.16	-7.52355	-1.76	0.115458	nd	Plasma Membrane	transmembrane receptor
TRCN0000059221	NM_000395	1439	CSF2RB	34.03	-1.561	41.57	43.06	53.27	-94.3131	13.21	-0.579294	nd
TRCN0000059222	NM_000395	1439	CSF2RB	34.03	-1.561	28.27	53.85	-7.37	53.0226	14.68	-26.8684	nd
TRCN0000058289	NM_000760	1441	CSF3R	-110.54	2.263	-47.68	-10.36	-33.87	0.354194	-17.51	-37.8724	nd	Plasma Membrane	transmembrane receptor
TRCN0000058292	NM_000760	1441	CSF3R	-110.54	2.263	-64.99	-53.96	-3.27	-3.41816	16.73	-3.40696	nd
TRCN0000073623	NM_138283	128817	CSTL1	30.62	-1.348	41.34	73.99	12.58	12.5756	16.03	24.5636	-27.8986	Extracellular Space	other
TRCN0000073627	NM_138283	128817	CSTL1	30.62	-1.348	38.89	60.68	-33.49	31.4546	15.07	44.5856	60.3608
TRCN0000159129	NM_016396	51496	CTDSPL2	53.24	-1.344	48.17	46.28	24.25	-4.6428	-19.45	59.1521	97.8207	unknown	other
TRCN0000164548	NM_016396	51496	CTDSPL2	53.24	-1.344	28.69	34.2	-60.78	40.8829	-3.32	68.7195	99.9627
TRCN0000006763	NM_001906	1504	CTRB1	44.03	-1.706	25.96	15.45	5.49	-11.2608	10.29	41.1547	nd	Extracellular Space	peptidase
TRCN0000006764	NM_001906	1504	CTRB1	44.03	-1.706	30.05	37.38	6.14	16.58	25.51	-31.4943	nd
TRCN0000006765	NM_001906	1504	CTRB1	44.03	-1.706	47.18	40.24	0.14	25.8001	12.83	44.7135	nd
TRCN0000006766	NM_001906	1504	CTRB1	44.03	-1.706	43	-22.69	-42.66	10.7559	2.16	43.1592	nd
TRCN0000142145	NM_052954	116159	CYYR1	-135.32	2.551	-58.4	6.54	-28.85	34.9853	-11.11	12.7436	nd	unknown	other
TRCN0000142521	NM_052954	116159	CYYR1	-135.32	2.551	-25.41	-54.79	-28.14	-69.7764	-7.36	-275.375	nd
TRCN0000083434	NM_001351	1618	DAZL	-88.66	2.248	-150.84	-89.53	-89.73	-49.5566	6.2	-9.80928	nd	Cytoplasm	translation regulator
TRCN0000083437	NM_001351	1618	DAZL	-88.66	2.248	-35.14	-38.99	-16.39	-90.2594	-1.56	-50.5247	nd
TRCN0000008778	NM_005494	10049	DNAJB6	37.26	-1.526	43.09	2.84	-21.16	-58.9659	-44.34	59.9465	97.3077	Nucleus	transcription regulator
TRCN0000008780	NM_005494	10049	DNAJB6	37.26	-1.526	33.55	18.49	30.1	64.8125	-12.44	40.3332	40.9504
TRCN0000140894	NM_173650	285126	DNAJC5G	-83.62	2.27	-39.51	-12.77	12.55	64.8443	-12.83	10.6008	99.9543	unknown	other
TRCN0000142300	NM_173650	285126	DNAJC5G	-83.62	2.27	-57.28	-1.25	16.9	55.572	-9.86	7.44818	45.2853
TRCN0000014744	NM_006268	5977	DPF2	25.03	-1.683	38.56	52.78	53.58	54.761	29.81	17.355	16.7801	Nucleus	other
TRCN0000014747	NM_006268	5977	DPF2	25.03	-1.683	53.54	84.9	77.98	84.2565	-20.59	-139.496	-18.9207
TRCN0000075264	NM_139159	91039	DPP9	37.09	-1.39	47.74	67.71	-11.08	-1.01874	-19.78	-3.52649	3.07102	Cytoplasm	peptidase
TRCN0000075265	NM_139159	91039	DPP9	37.09	-1.39	26.91	11.78	-17.86	35.2588	-2.25	4.07359	64.0267
TRCN0000075266	NM_139159	91039	DPP9	37.09	-1.39	26.43	45.64	3.01	20.9033	-5.07	28.7975	51.8703
TRCN0000141351	NM_030796	81552	ECOP	65	-1.435	65.05	67.28	38.05	24.3214	10.68	28.385	74.9132	Nucleus	other
TRCN0000145551	NM_030796	81552	ECOP	65	-1.435	26.63	28.96	2.25	21.9597	17.33	4.18434	51.3673
TRCN0000118605	NM_080738	128178	EDARADD	37.68	-1.558	30.58	51.78	14.76	-71.1359	10.73	16.4912	78.1607	Cytoplasm	other
TRCN0000118606	NM_080738	128178	EDARADD	37.68	-1.558	68.12	57.39	-9.29	-53.9215	13.54	65.9671	62.2382
TRCN0000061748	NM_005801	10209	EIF1	-32.91	1.939	-49.47	11.46	-60.2	-59.1145	-0.99	-19.6096	42.7638	Cytoplasm	translation regulator
TRCN0000061749	NM_005801	10209	EIF1	-32.91	1.939	-38.69	5.31	-57.87	7.66418	12.87	-47.7679	-217.114
TRCN0000017273	NM_001419	1994	ELAVL1	-71.77	1.828	-40.4	10.87	-4.1	-57.2318	8.53	-12.1166	70.1666	Cytoplasm	other
TRCN0000017274	NM_001419	1994	ELAVL1	-71.77	1.828	-43.76	-7.62	-8.58	-214.1	6.52	-68.1793	65.4921
TRCN0000029064	NM_022086	63916	ELMO2	-123.42	2.7	-56.61	-28.22	-5.5	58.9182	10.33	35.6803	42.3657	Cytoplasm	other
TRCN0000029068	NM_022086	63916	ELMO2	-123.42	2.7	-48.08	-25.26	-30.29	-35.2728	-34.03	-37.8724	28.5503
TRCN0000048713	NM_001984	2098	ESD	-70.28	3.069	-48.68	-48.2	-23.54	11.2429	-2.03	-23.8276	40.9504	Cytoplasm	enzyme
TRCN0000048714	NM_001984	2098	ESD	-70.28	3.069	-25.9	-111.63	-34.24	14.35	-20.72	37.0039	73.0193
TRCN0000048716	NM_001984	2098	ESD	-70.28	3.069	-142.99	-142.44	-70.81	44.0245	-4.48	-54.5778	89.1933
TRCN0000128970	NM_153606	149647	FAM71A	40.59	-1.459	52.75	47.91	17.53	44.7502	2.66	44.3289	14.4405	unknown	other
TRCN0000129894	NM_153606	149647	FAM71A	40.59	-1.459	27.03	25.58	15.67	43.9946	18.06	56.1697	100
TRCN0000130844	NM_153606	149647	FAM71A	40.59	-1.459	44.76	14.05	12.58	17.6175	21.46	-39.3133	35.8287
TRCN0000029589	NM_000570	2215	FCGR3B	-112.69	2.172	-28.52	-30.33	-11.14	-84.1765	6.11	-36.92	nd	Plasma Membrane	transmembrane receptor
TRCN0000029593	NM_000570	2215	FCGR3B	-112.69	2.172	-25.29	-37.6	0.99	61.6856	5.1	-25.1218	nd
TRCN0000048253	NM_173558	221472	FGD2	35.71	-1.456	40.16	39.45	6.82	-53.5956	2.97	-7.42526	nd	Cytoplasm	other
TRCN0000048254	NM_173558	221472	FGD2	35.71	-1.456	30.09	61.43	22.64	-14.9876	-81.63	78.1859	nd
TRCN0000130316	NM_207514	54849	FLJ20186	41.96	-1.509	42.07	37.08	19.09	52.2663	-3.84	58.0037	77.1542	unknown	other
TRCN0000146295	NM_207514	54849	FLJ20186	41.96	-1.509	25.82	-6.82	3.77	33.2704	-5.02	-4.12622	53.5098
TRCN0000150964	NM_031919	83856	FSD1L	-167.48	3.83	-25.5203	15.17	6.43537	-43.2398	1.81045	-80.042	-61.8884	unknown	other
TRCN0000155955	NM_031919	83856	FSD1L	-167.48	3.83	-25.6387	-33.75	-55.5946	-4.78404	-9.789	-251.453	-111.404
TRCN0000035069	NM_022134	64090	GAL3ST2	89.57	-2.429	43.15	-3.86	-0.43	40.972	17.16	18.8685	27.3014	Cytoplasm	enzyme
TRCN0000035073	NM_022134	64090	GAL3ST2	89.57	-2.429	56.55	47.49	3.34	32.1265	27.19	67.6164	15.9104
TRCN0000151456	NM_018590	55454	GALNACT-2	-83.3	1.798	-29.57	-15.94	-64.61	22.2621	-12.29	52.4231	35.158	Cytoplasm	enzyme
TRCN0000155785	NM_018590	55454	GALNACT-2	-83.3	1.798	-28.56	-29.2	-74.68	-6.49753	8.63	53.8842	nd
TRCN0000035129	NM_001482	2628	GATM	-61.36	1.749	-40.33	-144.58	-23.4	-58.032	-3.45	-39.797	60.0851	Cytoplasm	enzyme
TRCN0000035131	NM_001482	2628	GATM	-61.36	1.749	-27.89	-17.23	14.57	-53.295	11.29	-15.1355	12.6427
TRCN0000148774	NM_152436	144321	GLIPR1L2	42.86	-2.059	38.16	28.11	-30.45	41.0409	15.67	74.5042	47.8767	Extracellular Space	other
TRCN0000149510	NM_152436	144321	GLIPR1L2	42.86	-2.059	69.93	70.56	-18.36	41.1302	38.02	69.9938	41.9648
TRCN0000149781	NM_152436	144321	GLIPR1L2	42.86	-2.059	69.16	74.68	56.18	26.6779	27.11	48.117	73.0193
TRCN0000046458	NM_006877	2766	GMPR	-77.3	2.015	-46.37	-43.68	-47.92	24.2712	10.92	-44.2262	77.2333	Cytoplasm	enzyme
TRCN0000046459	NM_006877	2766	GMPR	-77.3	2.015	-37.3	-19.84	8.27	-108.957	22.06	-1.98333	49.302
TRCN0000130353	NM_015698	27238	GPKOW	55.38	-1.433	25.95	25.57	4.43	62.3434	-26.81	-18.7834	58.9629	Nucleus	other
TRCN0000130596	NM_015698	27238	GPKOW	55.38	-1.433	64.35	38.89	36.6	44.0657	0.84	62.1508	74.0285
TRCN0000022184	NM_004491	2909	GRLF1	65.73	-1.576	24.97	-0.41	-10.19	62.8588	17.96	45.6633	71.9708	Nucleus	transcription regulator
TRCN0000022185	NM_004491	2909	GRLF1	65.73	-1.576	45.72	39.1	42.27	69.77	7.24	33.3351	63.3979
TRCN0000022187	NM_004491	2909	GRLF1	65.73	-1.576	65.42	51.1	2.26	42.8079	8.55	-5.3361	15.9104
TRCN0000009015	NM_000840	2913	GRM3	-56.07	3.04	-107.03	-218.64	-219.63	-87.7231	-6.7	37.3668	51.3673	Plasma Membrane	G-protein coupled receptor
TRCN0000009017	NM_000840	2913	GRM3	-56.07	3.04	-25.24	-40.47	-41.14	17.913	-3.68	17.355	-2.45568
TRCN0000011672	NM_000840	2913	GRM3	-56.07	3.04	-45.23	-35.35	3.39	-15.5343	-5.67	-51.5717	77.0749
TRCN0000020964	NM_001515	2966	GTF2H2	-67.46	1.937	-42.32	19.44	-70.06	75.6932	-10.1	20.7216	33.7956	Nucleus	transcription regulator
TRCN0000020965	NM_001515	2966	GTF2H2	-67.46	1.937	-34.8	-116.5	-11.71	31.5384	-9.54	-38.5109	22.0835
TRCN0000020967	NM_001515	2966	GTF2H2	-67.46	1.937	-26.04	4.97	-25.09	18.8936	-8.09	-14.4724	34.2529
TRCN0000056633	NM_012205	23498	HAAO	-94.13	2.195	-43.94	-80.94	14.91	-23.2464	14.45	-75.7267	86.3687	Cytoplasm	enzyme
TRCN0000056636	NM_012205	23498	HAAO	-94.13	2.195	-48	-14.01	-14.29	-8.69058	12.31	-7.79822	31.9343
TRCN0000078278	NM_002108	3034	HAL	41.67	-1.615	69.75	70.24	20.42	60.9674	19.35	54.781	40.5396	Cytoplasm	enzyme
TRCN0000078280	NM_002108	3034	HAL	41.67	-1.615	25.79	-10.7	-29	69.2416	5.02	13.5463	42.1656
TRCN0000078282	NM_002108	3034	HAL	41.67	-1.615	59.24	50.49	-44.25	64.9646	-22.41	28.0533	-16.4734
TRCN0000046126	NM_016527	51179	HAO2	-34.45	1.697	-56.08	-17.45	-12.36	-63.884	12.26	-61.1421	-18.5093	Cytoplasm	enzyme
TRCN0000046127	NM_016527	51179	HAO2	-34.45	1.697	-24.99	-62.87	-13.62	2.36071	-12.66	-46.2395	36.4925
TRCN0000020514	NM_003325	7290	HIRA	28.47	-1.53	38.27	38.4	27.92	3.27721	8.74	32.6383	51.5355	Nucleus	transcription regulator
TRCN0000020515	NM_003325	7290	HIRA	28.47	-1.53	34.71	44.78	12.21	7.7712	-12.62	1.71794	70.8817
TRCN0000036004	NM_004807	9394	HS6ST1	-156.62	3.126	-47.84	-11.55	-27.17	-109.577	9.17	-62.2629	61.7111	Plasma Membrane	enzyme
TRCN0000036005	NM_004807	9394	HS6ST1	-156.62	3.126	-116.32	-13.5	-36.53	-80.7059	-4.18	-62.8263	75.1727
TRCN0000036006	NM_004807	9394	HS6ST1	-156.62	3.126	-24.87	-3.35	7.86	-75.888	7.47	-51.3967	84.5573
TRCN0000036008	NM_004807	9394	HS6ST1	-156.62	3.126	-71.1	-65.54	-37.42	-1.04409	8.69	45.1588	81.9509
TRCN0000017778	NM_153716	159119	HSFY2	61.35	-1.412	57.69	70.87	40.93	38.1504	0.02	72.8316	nd	Nucleus	transcription regulator
TRCN0000017780	NM_153716	159119	HSFY2	61.35	-1.412	42.82	52.52	38.51	50.9227	20.3	-22.264	nd
TRCN0000017781	NM_153716	159119	HSFY2	61.35	-1.412	46.84	49.95	37.83	67.5577	3.35	43.7471	nd
TRCN0000051213	NM_002775	5654	HTRA1	-36.1	1.741	-32.15	-32.56	-46.45	-189.197	0.08	0.805411	65.3723	Extracellular Space	peptidase
TRCN0000051217	NM_002775	5654	HTRA1	-36.1	1.741	-32.09	-7.36	-53.81	-91.0837	-1.49	8.08748	84.4499
TRCN0000006323	NM_014920	22858	ICK	36.57	-1.399	52.49	51.83	22.64	72.098	27.45	31.4609	nd	Cytoplasm	kinase
TRCN0000006325	NM_014920	22858	ICK	36.57	-1.399	31.1	39.58	4.93	-8.84437	13.79	-55.8329	nd
TRCN0000051579	NM_017813	54928	IMPAD1	-121.08	2.758	-106.58	-91.02	-25.06	2.88614	5.18	-23.3992	26.5416	Cytoplasm	enzyme
TRCN0000051580	NM_017813	54928	IMPAD1	-121.08	2.758	-65.2	-3.17	-6.3	68.5864	-14.39	12.1367	81.6989
TRCN0000005921	NM_001571	3661	IRF3	40	-1.323	34.16	20.12	29.15	-7.41678	-17.5	83.4489	65.3723	Nucleus	transcription regulator
TRCN0000005922	NM_001571	3661	IRF3	40	-1.323	30.27	38.24	44.11	48.6686	-0.16	64.5219	29.0438
TRCN0000005923	NM_001571	3661	IRF3	40	-1.323	55.28	80.5	27.67	57.1082	0.02	81.1844	41.7633
TRCN0000016885	NM_144633	131096	KCNH8	-70.05	1.694	-39.01	-32.18	-1.19	57.302	13.77	-67.5974	nd	Plasma Membrane	ion channel
TRCN0000016886	NM_144633	131096	KCNH8	-70.05	1.694	-51.21	9.92	-18.72	17.2744	-6.24	40.1261	nd
TRCN0000045026	NM_004823	9424	KCNK6	23.78	-1.416	44.92	57.07	30.62	27.6248	-1.17	42.6314	74.2972	Plasma Membrane	ion channel
TRCN0000045027	NM_004823	9424	KCNK6	23.78	-1.416	80.73	67.87	8.33	14.3107	31.42	79.5761	91.8948
TRCN0000147702	NM_152387	130535	KCTD18	64.92	-1.609	66.96	46.77	58.23	57.7584	19.75	-31.7984	nd	unknown	other
TRCN0000148636	NM_152387	130535	KCTD18	64.92	-1.609	52.78	55.85	1.18	73.7721	1.76	80.5434	nd
TRCN0000139296	NM_015329	23383	KIAA0892	53.94	-1.506	56.02	-29.22	33.39	74.1866	0.56	8.72236	36.272	Nucleus	other
TRCN0000142218	NM_015329	23383	KIAA0892	53.94	-1.506	64.76	58.8	35.66	-40.9672	-36.35	69.9938	24.7377
TRCN0000049839	NM_014953	22894	KIAA1008	-50.4	1.723	-47.82	-38.64	-83.03	3.75192	-2.19	6.80443	58.8204	Nucleus	enzyme
TRCN0000049841	NM_014953	22894	KIAA1008	-50.4	1.723	-24.89	12.07	14.92	-57.9986	-1.11	48.117	78.2362
TRCN0000049842	NM_014953	22894	KIAA1008	-50.4	1.723	-52.64	10.84	-9.76	33.2751	-19.08	-103.967	-16.8777
TRCN0000013708	NM_001300	1316	KLF6	21.52	-1.447	25.43	36.98	0.13	-10.0216	7.95	-75.9298	nd	Nucleus	transcription regulator
TRCN0000013709	NM_001300	1316	KLF6	21.52	-1.447	41.93	47.69	-61.86	-4.43061	56.03	44.5215	nd
TRCN0000057349	NM_002259	3821	KLRC1	30.42	-1.339	56.71	51.94	2.67	35.7019	8.92	29.6153	54.9375	Plasma Membrane	transmembrane receptor
TRCN0000057350	NM_002259	3821	KLRC1	30.42	-1.339	41.95	72.12	28.46	33.1422	13.4	49.0083	-22.264
TRCN0000057352	NM_002259	3821	KLRC1	30.42	-1.339	40.04	71.72	5.93	37.3177	0.86	54.6764	-34.7234
TRCN0000048299	NM_152643	85442	KNDC1	37.46	-1.521	28.16	-10.1	-5.43	25.6976	8.69	-25.9921	73.9384	Plasma Membrane	other
TRCN0000048302	NM_152643	85442	KNDC1	37.46	-1.521	45.79	48.16	5.03	-4.3625	-15.89	44.7773	72.8316
TRCN0000064943	NM_002269	3841	KPNA5	-60.2144	2.993	-34.03	-28.77	-35.96	-12.1488	-19	-27.3089	49.6522	Nucleus	other
TRCN0000064945	NM_002269	3841	KPNA5	-60.2144	2.993	-44.03	18.81	2.67	13.5752	8.41	13.9449	69.7501
TRCN0000072293	NM_007043	11103	KRR1	-43.17	1.883	-32.64	5.54	-74.1	-49.9311	-11.85	51.5915	39.5003	Nucleus	other
TRCN0000072295	NM_007043	11103	KRR1	-43.17	1.883	-26.34	-0.02	30.54	84.1083	20.72	-15.5353	80.3854
TRCN0000072296	NM_007043	11103	KRR1	-43.17	1.883	-35.22	-13.35	-9.34	-24.4113	4.27	11.8316	nd
TRCN0000045324	NM_020117	51520	LARS	56.98	-1.627	48.5	61.69	29.21	58.4809	-6.99	53.0781	64.6447	Cytoplasm	enzyme
TRCN0000045326	NM_020117	51520	LARS	56.98	-1.627	39.16	13.47	-19.08	48.3084	14.85	-4.12622	20.7216
TRCN0000129029	NM_014146	7462	LAT2	58.48	-1.449	36.95	19.02	35.25	54.9988	22.69	42.1656	33.7956	Plasma Membrane	other
TRCN0000130864	NM_014146	7462	LAT2	58.48	-1.449	89.49	81.04	24.5	13.4869	34.01	71.7106	-67.0176
TRCN0000059318	NM_001001712	414332	LCN10	54.2	-1.394	55.05	56.89	-48.91	21.5607	1.42	66.2413	nd	Extracellular Space	other
TRCN0000059319	NM_001001712	414332	LCN10	54.2	-1.394	30.85	37.04	36.53	15.2778	27.59	53.7241	nd
TRCN0000059321	NM_001001712	414332	LCN10	54.2	-1.394	36.45	53.73	0.97	-77.6973	0.13	27.3853	nd
TRCN0000021785	NM_003893	8861	LDB1	41.11	-1.489	35.09	46.97	4.69	22.2586	0.72	70.8817	83.3914	Nucleus	transcription regulator
TRCN0000021787	NM_003893	8861	LDB1	41.11	-1.489	26.47	45.02	5.1	36.1653	19.93	49.4774	52.8608
TRCN0000150704	NM_001008237	130502	LOC130502	48.48	-1.491	28.11	26.11	1.25	27.8643	2.91	-111.893	nd	unknown	other
TRCN0000153700	NM_001008237	130502	LOC130502	48.48	-1.491	67.92	80.27	-1.4	55.0727	35.32	72.6742	nd
TRCN0000153593	NM_001029955	285429	LOC285429	48.44	-1.37	25.14	-6.78	23.37	42.3587	6.21	-29.0861	nd	unknown	other
TRCN0000155688	NM_001029955	285429	LOC285429	48.44	-1.37	45.77	55.25	40.6	32.6777	14.36	36.1246	nd
TRCN0000146961	NM_001037231	285735	LOC285735	49.63	-1.631	31.06	54.26	33.81	48.9316	5.23	39.7792	nd	unknown	other
TRCN0000149175	NM_001037231	285735	LOC285735	49.63	-1.631	37.41	59.76	40.88	44.2016	-10.3	75.2871	nd
TRCN0000017823	XM_292958	344167	LOC344167	-52.38	2.333	-40.47	-37.45	-14.64	-6.04594	5.33	29.534	15.3255	Nucleus	transcription regulator
TRCN0000017827	XM_292958	344167	LOC344167	-52.38	2.333	-34.57	0.67	-8.91	31.0989	56.62	60.9065	55.8649
TRCN0000052778	XM_291991	387870	LOC387870	-47.18	2.086	-49.02	-20.95	13.13	69.6009	25.24	5.1754	nd	#N/A	#N/A
TRCN0000052780	XM_291991	387870	LOC387870	-47.18	2.086	-24.93	4.99	-23.89	-7.39537	17.92	-11.5997	nd
TRCN0000174251	XM_291991	387870	LOC387870	-47.18	2.086	-35.9	30.63	-4.04	-39.5394	6.52	-32.7152	nd
TRCN0000011733	NM_002377	4142	MAS1	45.09	-1.506	26.4	24.69	18.56	27.9654	-28.53	7.98123	54.1498	Plasma Membrane	G-protein coupled receptor
TRCN0000011734	NM_002377	4142	MAS1	45.09	-1.506	37.19	54.14	54.73	41.1712	18.45	nd	nd
TRCN0000011735	NM_002377	4142	MAS1	45.09	-1.506	44.38	6.91	25.07	13.6094	-3.4	47.1491	86.2262
TRCN0000148945	NM_020746	57506	MAVS	54.8	-1.705	62.208	81.6	-5.21954	22.7302	32.99	84.8925	58.6775	Cytoplasm	other
TRCN0000149206	NM_020746	57506	MAVS	54.8	-1.705	44.8666	66.78	-44.5676	-4.56623	47.8396	71.1162	52.0368
TRCN0000015428	NM_002384	4152	MBD1	-73.92	1.965	-28.45	-2.97	-37.11	-8.42399	1	-61.3284	49.126	Nucleus	transcription regulator
TRCN0000015429	NM_002384	4152	MBD1	-73.92	1.965	-40.95	-4.04	-71.61	-37.7961	-12.96	-22.264	64.6447
TRCN0000017353	NM_003926	53615	MBD3	55.69	-1.619	41.01	52.52	27.89	34.1831	19.23	38.0146	59.2464	Nucleus	other
TRCN0000017356	NM_003926	53615	MBD3	55.69	-1.619	71.57	76.43	7.32	47.3549	15.02	47.6958	46.9656
TRCN0000017357	NM_003926	53615	MBD3	55.69	-1.619	48.98	36.92	-9.39	14.1312	15.34	46.2253	23.1562
TRCN0000011749	NM_000529	4158	MC2R	31.23	-1.597	38.35	37.71	5.63	24.4518	19.63	39.0795	nd	Plasma Membrane	G-protein coupled receptor
TRCN0000011751	NM_000529	4158	MC2R	31.23	-1.597	54.27	69.11	21.33	-24.4883	19.25	42.3657	nd
TRCN0000018574	NM_005120	9968	MED12	-40.26	1.774	-109.57	-34.18	-21.53	-94.3503	8.71	-467.649	58.2456	Nucleus	transcription regulator
TRCN0000018576	NM_005120	9968	MED12	-40.26	1.774	-64.58	-25.83	4.83	-15.0722	22.91	-198.97	41.1547
TRCN0000018578	NM_005120	9968	MED12	-40.26	1.774	-61.21	-28.1	-5.61	-105.849	16.36	-12.1166	10.8071
TRCN0000130515	NM_032325	84285	MGC11102	65.94	-1.334	37.04	-16.73	8.95	-33.0898	-24.33	19.429	-1.04514	unknown	other
TRCN0000150002	NM_032325	84285	MGC11102	65.94	-1.334	54.21	31.2	-4.32	60.7999	-12.49	39.1498	75.4295
TRCN0000134809	NM_144645	132989	MGC26744	48.16	-1.471	54.41	75.9	49.66	2.30258	22.56	-66.2476	63.0153	unknown	other
TRCN0000136705	NM_144645	132989	MGC26744	48.16	-1.471	56.05	-21	-24.46	-47.2138	-3.78	25.8595	60.4979
TRCN0000136940	NM_144645	132989	MGC26744	48.16	-1.471	29.98	67.04	35.59	-33.1169	5.2	43.4212	13.2461
TRCN0000137884	NM_144645	132989	MGC26744	48.16	-1.471	27.29	49.39	25.36	-63.5292	-14.55	-3.0492	34.0246
TRCN0000127586	NM_182546	222008	MGC33530	-132.21	1.945	-27.23	-3.68	-21.88	-115.686	-2.14	-111.404	nd	Extracellular Space	other
TRCN0000130095	NM_182546	222008	MGC33530	-132.21	1.945	-58.26	-64.72	-32.32	-5.16155	-9.03	6.04773	nd
TRCN0000127661	NM_024101	79083	MLPH	-89.59	1.858	-28.53	9.38	-63.53	-43.6675	8.28	-27.0151	nd	Cytoplasm	other
TRCN0000130404	NM_024101	79083	MLPH	-89.59	1.858	-92.56	-34.82	-28.15	-135.001	-7.87	-19.6096	10.1868
TRCN0000052248	NM_005941	4325	MMP16	-37.3	1.881	-45.14	14.68	-6.6	-69.9362	0.49	-54.5778	40.9504	Extracellular Space	peptidase
TRCN0000052250	NM_005941	4325	MMP16	-37.3	1.881	-34.82	27.07	-10.34	60.2412	8.56	9.66648	56.7731
TRCN0000052252	NM_005941	4325	MMP16	-37.3	1.881	-29.04	-29.88	-24.99	35.0744	0.52	67.9514	20.9959
TRCN0000174208	NM_005941	4325	MMP16	-37.3	1.881	-49.93	7.03	3.92	-77.9008	0.22	-8.54801	99.9908
TRCN0000050538	NM_001585	758	MPPED1	38.62	-1.319	35.7	57.26	3.65	8.48036	0.99	52.5877	41.1547	unknown	other
TRCN0000050539	NM_001585	758	MPPED1	38.62	-1.319	26.8	78.14	24.11	-16.3016	-0.94	53.8842	53.6706
TRCN0000155128	NM_024864	79922	MRM1	-146.75	2.978	-143.03	-143.21	-140.96	-63.7785	-22.17	3.85169	81.1844	Cytoplasm	other
TRCN0000156212	NM_024864	79922	MRM1	-146.75	2.978	-82.5	-79.8	-12.73	-143.457	6.13	-12.376	79.195
TRCN0000059469	NM_002455	4580	MTX1	-65.76	1.601	-26.1757	1.12	-29.1719	27.1609	29.6206	16.0074	12.3394	Cytoplasm	transporter
TRCN0000059471	NM_002455	4580	MTX1	-65.76	1.601	-37.6769	-90.54	-60.1121	-0.549439	37.6535	-54.043	-9.05077
TRCN0000073548	NM_002457	4583	MUC2	40.2	-1.333	56.84	25.84	5.95	-46.0769	-21.42	8.40547	nd	Extracellular Space	other
TRCN0000073550	NM_002457	4583	MUC2	40.2	-1.333	42.34	70.19	-6.67	30.5548	33.24	36.1246	nd
TRCN0000107108	NM_144687	91662	NALP12	-44.82	1.819	-56.25	-22.11	-15.57	-11.7436	8.9	-227.161	nd	Cytoplasm	other
TRCN0000107109	NM_144687	91662	NALP12	-44.82	1.819	-44.54	-63.34	-13.73	-151.348	21.91	-36.1314	nd
TRCN0000060828	NM_024831	96764	NCOA6IP	-138.04	2.215	-65.77	-39.15	-45.44	-3.3067	-18.04	-109.701	39.7096	Nucleus	enzyme
TRCN0000060831	NM_024831	96764	NCOA6IP	-138.04	2.215	-55.89	-13.08	8.95	3.71073	10.07	-47.2567	9.56206
TRCN0000129400	NM_030571	80762	NDFIP1	26.3148	-1.52945	34.33	27.7	4.7	15.597	-2	-18.9207	99.8391	Cytoplasm	other
TRCN0000130606	NM_030571	80762	NDFIP1	26.3148	-1.52945	31.82	20.09	16.02	21.2186	-37.81	18.3042	63.7764
TRCN0000054310	NM_006159	4753	NELL2	50.7	-1.445	50.98	39.28	16.41	43.7297	10.54	24.3017	46.2253	Extracellular Space	other
TRCN0000054312	NM_006159	4753	NELL2	50.7	-1.445	25.33	17.65	17.68	26.8797	9.19	13.0455	18.7748
TRCN0000005146	NM_006656	10825	NEU3	52.62	-1.984	57.82	42.71	-47.4	51.9352	24.33	70.3727	25.7738	Plasma Membrane	enzyme
TRCN0000005147	NM_006656	10825	NEU3	52.62	-1.984	66.12	73.69	-2.59	45.6976	16.5	40.1261	17.9258
TRCN0000005149	NM_006656	10825	NEU3	52.62	-1.984	56.79	47.98	23.97	29.0142	19.65	42.7638	13.8454
TRCN0000010926	NM_006656	10825	NEU3	52.62	-1.984	33.92	4.65	24.11	27.6076	-7.12	31.4609	72.7373
TRCN0000074799	NM_001003796	4809	NHP2L1	41.08	-1.921	44.26	66.16	2.74	30.8056	9.81	35.3824	62.2382	Nucleus	other
TRCN0000074801	NM_001003796	4809	NHP2L1	41.08	-1.921	25.79	64.49	5.14	-150.931	8.98	30.7445	48.5943
TRCN0000074802	NM_001003796	4809	NHP2L1	41.08	-1.921	25.02	46.32	21.25	-47.4095	11.96	34.2529	48.9494
TRCN0000034529	XM_292562	342460	None	50.59	-1.669	41.67	74.13	18.34	-16.1552	10.7	13.9449	nd	#N/A	#N/A
TRCN0000034531	XM_292562	342460	None	50.59	-1.669	39.23	50.26	10.85	-55.8978	4.98	31.7768	nd
TRCN0000034532	XM_292562	342460	None	50.59	-1.669	54.4	72.44	30.04	39.6826	-0.31	9.66648	nd
TRCN0000020024	NM_016489	51251	NT5C3	-78.91	1.735	-43.61	-66.21	-25.89	-90.5435	17.19	-33.3299	77.9324	Cytoplasm	phosphatase
TRCN0000020025	NM_016489	51251	NT5C3	-78.91	1.735	-125.86	-25.62	-50.29	-108.186	18.85	-65.8639	97.0333
TRCN0000115882	NM_152729	221294	NT5DC1	-62.39	1.928	-139.9	-47.07	-65.97	-5.07505	-6.46	-89.2115	46.0386	unknown	other
TRCN0000115883	NM_152729	221294	NT5DC1	-62.39	1.928	-42.95	-56.63	-13.71	56.6316	4.14	-77.7685	82.3835
TRCN0000115885	NM_152729	221294	NT5DC1	-62.39	1.928	-28.96	-30.94	-39.36	-47.7593	-16.95	9.56206	7.34119
TRCN0000058578	NM_006179	4909	NTF4	-71.55	1.738	-72.42	8.02	-9.02	-12.4141	-19.09	-212.387	58.3901	Extracellular Space	growth factor
TRCN0000058579	NM_006179	4909	NTF4	-71.55	1.738	-32.06	34.53	-6.4	-121.927	4.74	-43.23	54.1498
TRCN0000058580	NM_006179	4909	NTF4	-71.55	1.738	-66.55	7.54	-28.56	-161.49	9.76	-115.596	80.9878
TRCN0000119213	NM_006181	4917	NTN2L	-70.08	3.392	-43.56	-75.53	-37.8	59.4992	-18.22	-49.4849	77.9324	Extracellular Space	other
TRCN0000119215	NM_006181	4917	NTN2L	-70.08	3.392	-32.03	8.95	-31.76	3.68106	0.53	3.74056	53.5098
TRCN0000119216	NM_006181	4917	NTN2L	-70.08	3.392	-25.99	0.14	-12.37	2.46245	-6.61	10.8071	73.2057
TRCN0000059958	NM_014669	9688	NUP93	78.81	-1.535	59.18	72.28	73.22	54.43	-6.97	51.9258	68.5747	Nucleus	other
TRCN0000059959	NM_014669	9688	NUP93	78.81	-1.535	79.2	85.26	76.4	85.431	18.51	74.3268	83.2178
TRCN0000059961	NM_014669	9688	NUP93	78.81	-1.535	80.47	89.21	71.74	89.6663	16.7	75.5428	79.9733
TRCN0000059962	NM_014669	9688	NUP93	78.81	-1.535	49.38	60.42	7.82	24.4123	11.85	30.5843	57.8092
TRCN0000013513	NM_014089	9818	NUPL1	67.45	-2.649	40.02	66.31	0.55	70.6793	16.04	61.9755	80.7224	Nucleus	transporter
TRCN0000013514	NM_014089	9818	NUPL1	67.45	-2.649	47.05	62.86	25.16	86.1629	26.48	26.2865	83.8456
TRCN0000013517	NM_014089	9818	NUPL1	67.45	-2.649	36.99	51.89	-6.65	17.5067	35.54	nd	83.4489
TRCN0000060610	NM_001004450	347169	OR1B1	-150.89	2.431	-77.24	-70.84	-35.22	50.8975	29.18	-117.096	82.8652	Plasma Membrane	G-protein coupled receptor
TRCN0000060611	NM_001004450	347169	OR1B1	-150.89	2.431	-55.32	-28.01	-19	23.4958	5.62	-27.3089	nd
TRCN0000009143	NM_153445	120066	OR5P3	-73.3	2.555	-75.07	-130.89	-26.68	17.215	-1.36	-56.9168	13.8454	Plasma Membrane	G-protein coupled receptor
TRCN0000009144	NM_153445	120066	OR5P3	-73.3	2.555	-97.41	-91.7	-34.24	-67.1862	0.08	39.7096	-141.162
TRCN0000134093	NM_139280	94103	ORMDL3	-72.98	2.207	-34.43	12.04	-16.76	46.0262	3.3	-28.6395	64.3987	Cytoplasm	other
TRCN0000163535	NM_139280	94103	ORMDL3	-72.98	2.207	-139.44	-26.55	-40.13	39.3262	4.35	-33.1759	99.8894
TRCN0000009461	NM_002563	5028	P2RY1	33.04	-1.552	28.14	47.44	4.64	27.9978	-25.08	57.9552	-6.80654	Plasma Membrane	G-protein coupled receptor
TRCN0000009462	NM_002563	5028	P2RY1	33.04	-1.552	27.15	20.75	11.71	-38.4296	-20.35	60.7708	44.3289
TRCN0000005453	NM_019088	54623	PAF1	41.1	-1.576	64.58	32.33	42.89	77.9111	-23.49	75.5145	78.8314	Nucleus	other
TRCN0000005454	NM_019088	54623	PAF1	41.1	-1.576	39.62	36.67	30.01	7.64244	-2.41	35.6059	73.0193
TRCN0000005455	NM_019088	54623	PAF1	41.1	-1.576	43.99	59.84	8.45	-28.0695	-24.34	70.1666	nd
TRCN0000010939	NM_019088	54623	PAF1	41.1	-1.576	32.5	3.85	17.49	14.4185	17.68	62.2382	86.1784
TRCN0000048813	NM_000437	5051	PAFAH2	-34.93	1.759	-25.21	-80.31	-9.06	-192.841	6.11	-33.6383	nd	Cytoplasm	enzyme
TRCN0000048817	NM_000437	5051	PAFAH2	-34.93	1.759	-33.35	11.17	11.42	-69.0154	-12.41	-20.0249	nd
TRCN0000004937	NM_017906	55003	PAK1IP1	-42.07	1.739	-56.34	-46.81	13.71	-185.102	15.18	-23.1144	65.1314	Nucleus	other
TRCN0000004941	NM_017906	55003	PAK1IP1	-42.07	1.739	-27.38	12.88	-5.96	-28.1908	2.44	27.3014	56.1697
TRCN0000055494	NM_018936	56133	PCDHB2	34.48	-1.377	27.42	37.16	-9.75	43.4294	-0.42	58.0037	63.3979	Plasma Membrane	other
TRCN0000055497	NM_018936	56133	PCDHB2	34.48	-1.377	28.16	3.38	-5	-40.4226	-5.02	28.1364	-315.544
TRCN0000053633	NM_018918	56110	PCDHGA5	-118.33	2.381	-103.87	-56.8	-76.5	-15.8499	14.8	-15.1355	73.4828	unknown	other
TRCN0000053636	NM_018918	56110	PCDHGA5	-118.33	2.381	-83.89	-52.53	-4.85	-92.8874	22.17	-62.8263	75.7678
TRCN0000083508	NM_005018	5133	PDCD1	-73.33	1.865	-27.38	-3.01	-47.2	1.61672	6.82	-4.24658	nd	Plasma Membrane	phosphatase
TRCN0000083510	NM_005018	5133	PDCD1	-73.33	1.865	-60.51	-41.96	-19.11	-113.509	-1.48	-94.531	nd
TRCN0000083511	NM_005018	5133	PDCD1	-73.33	1.865	-38.05	-12.97	-53.53	20.1883	-18.8	-6.80654	nd
TRCN0000083512	NM_005018	5133	PDCD1	-73.33	1.865	-37.36	-16.67	-44.75	48.4735	15.65	-52.0979	nd
TRCN0000049354	NM_005742	10130	PDIA6	-61.96	2.011	-61.09	-25.72	-56.88	-92.2192	6.14	-120.127	nd	Cytoplasm	enzyme
TRCN0000049356	NM_005742	10130	PDIA6	-61.96	2.011	-28.88	-17.53	-26.18	-105.436	12.93	-23.3992	nd
TRCN0000133883	NM_152595	161779	PGBD4	-51.45	1.681	-42.25	12.69	-19.1	-27.7934	24.93	-161.776	-32.8686	unknown	other
TRCN0000135367	NM_152595	161779	PGBD4	-51.45	1.681	-64.75	7.15	11.63	53.3873	20.59	-72.7078	-8.67349
TRCN0000052688	NM_080672	116154	PHACTR3	35.22	-1.327	41.82	33.08	28.33	-1.6828	23.16	65.5319	30.5041	Nucleus	other
TRCN0000052689	NM_080672	116154	PHACTR3	35.22	-1.327	34.17	58.44	43.92	23.9997	3.52	49.7104	84.5573
TRCN0000108185	NM_015651	26147	PHF19	24.14	-1.465	43.61	66.3	46.45	-23.0979	-15.5	23.9511	48.7722	unknown	other
TRCN0000108188	NM_015651	26147	PHF19	24.14	-1.465	32.43	44.56	41.45	8.61871	12.8	-29.684	49.8264
TRCN0000074878	NM_032758	84844	PHF5A	63	-1.698	81.33	40.86	-23.52	62.3	-4.87	77.3905	52.6971	Nucleus	transcription regulator
TRCN0000074879	NM_032758	84844	PHF5A	63	-1.698	50.04	36.08	-27.95	15.2189	-11.82	53.8309	53.9906
TRCN0000074880	NM_032758	84844	PHF5A	63	-1.698	62.75	52.63	37.79	32.1863	-23.04	43.7471	62.3688
TRCN0000074882	NM_032758	84844	PHF5A	63	-1.698	49.96	42.74	-35.74	22.0539	-14.43	43.9417	39.2903
TRCN0000019254	NM_003662	8544	PIR	-112.26	2.213	-91.31	-79.41	-50.09	-12.849	14.02	-194.854	nd	Nucleus	transcription regulator
TRCN0000019256	NM_003662	8544	PIR	-112.26	2.213	-41.71	-25.22	15.67	14.3333	19.65	2.05797	nd
TRCN0000056103	NM_016112	9033	PKD2L1	44.62	-1.394	36.97	47.89	5.13	12.0173	-14.83	51.2548	nd	Plasma Membrane	ion channel
TRCN0000056105	NM_016112	9033	PKD2L1	44.62	-1.394	64.99	62.92	28.27	-28.145	-9.79	61.4892	nd
TRCN0000130159	NM_020715	57475	PLEKHH1	-111.91	2.33	-87.78	-60.71	-51.99	-34.2014	24.25	-25.9921	63.5245	Cytoplasm	other
TRCN0000131144	NM_020715	57475	PLEKHH1	-111.91	2.33	-40.12	-67.13	-60.39	-95.6779	5.76	-103.261	62.1071
TRCN0000072313	NM_000301	5340	PLG	52.44	-2.356	53.45	81	-1.13	56.8633	31.37	44.7773	nd	Extracellular Space	peptidase
TRCN0000072314	NM_000301	5340	PLG	52.44	-2.356	46.67	78.22	24.26	55.6424	18.02	10.6008	nd
TRCN0000021284	NM_000937	5430	POLR2A	45.09	-1.39	32.32	54.08	12.79	22.7122	-9.38	64.0267	66.0849	Nucleus	enzyme
TRCN0000021285	NM_000937	5430	POLR2A	45.09	-1.39	61.75	81.79	51.28	59.1121	19.8	28.7975	40.1261
TRCN0000021286	NM_000937	5430	POLR2A	45.09	-1.39	39.29	62.85	39.32	31.3247	10.44	11.4232	65.7304
TRCN0000021287	NM_000937	5430	POLR2A	45.09	-1.39	51.44	54.7	34.58	63.5776	17.88	50.5172	60.0851
TRCN0000021364	NM_004805	5433	POLR2D	69.96	-2.125	57.93	61.32	24.1	20.8367	-9.3	46.2253	66.7829	Nucleus	enzyme
TRCN0000021366	NM_004805	5433	POLR2D	69.96	-2.125	74.61	62.36	50.88	78.1272	10.02	61.0418	69.7501
TRCN0000021367	NM_004805	5433	POLR2D	69.96	-2.125	44.62	50.93	26.99	66.2528	-2.85	35.6059	57.3683
TRCN0000021836	NM_021974	5435	POLR2F	64.18	-1.372	64.6	42.77	44.87	32.4594	3.94	-78.3857	-9.05077	Nucleus	enzyme
TRCN0000021838	NM_021974	5435	POLR2F	64.18	-1.372	27.73	44.77	8.13	-2.80793	3.87	64.0267	78.4613
TRCN0000003131	NM_005399	5565	PRKAB2	-29.81	1.795	-26.68	-18.52	-44.47	17.8936	16.04	-1.39595	13.2461	Cytoplasm	kinase
TRCN0000003132	NM_005399	5565	PRKAB2	-29.81	1.795	-169.53	-50.05	-112.34	-104.846	-24.39	-51.5717	56.4725
TRCN0000003134	NM_005399	5565	PRKAB2	-29.81	1.795	-107.45	-42.35	-68.94	-176.866	11.33	-23.5419	68.3561
TRCN0000014778	NM_016307	51450	PRRX2	-25.04	1.683	-66.64	-30.35	-29.69	50.2696	23.32	-157.576	71.2825	Nucleus	transcription regulator
TRCN0000014780	NM_016307	51450	PRRX2	-25.04	1.683	-37.16	12.14	11.52	75.1558	20.09	-98.6185	65.7304
TRCN0000003882	NM_002788	5684	PSMA3	32.48	-1.594	47.84	53.53	20.18	60.0011	12.4	28.5503	60.2232	Cytoplasm	peptidase
TRCN0000010827	NM_002788	5684	PSMA3	32.48	-1.594	42.55	66.25	35.5	60.068	-9.69	10.8071	57.5158
TRCN0000050504	NM_002802	5700	PSMC1	46.76	-1.586	47.37	73.75	-2.37	60.9289	19.17	56.2203	26.7957	Nucleus	peptidase
TRCN0000050506	NM_002802	5700	PSMC1	46.76	-1.586	52.94	65.66	0.95	73.109	15.13	32.4825	34.707
TRCN0000052040	NM_006503	5704	PSMC4	52.53	-1.42	27.81	67.87	-9.64	-2.43431	-19.34	33.412	63.7764	Nucleus	peptidase
TRCN0000052041	NM_006503	5704	PSMC4	52.53	-1.42	38.4	76.05	13.42	74.2841	-2.07	30.5843	65.9671
TRCN0000052042	NM_006503	5704	PSMC4	52.53	-1.42	39.77	67	21.42	85.1311	10.82	23.7751	56.1697
TRCN0000020259	NM_002805	5705	PSMC5	67.85	-1.529	83.05	89.32	72.33	75.454	19.49	67.1264	81.8882	Nucleus	transcription regulator
TRCN0000020263	NM_002805	5705	PSMC5	67.85	-1.529	32.78	30.08	24.19	51.8851	-38.6	46.2253	53.3484
TRCN0000058103	NM_002807	5707	PSMD1	74.31	-1.686	44.35	46.42	4.83	-16.1453	24.25	7.12686	41.3583	Cytoplasm	other
TRCN0000058104	NM_002807	5707	PSMD1	74.31	-1.686	26.97	63.53	13.86	-29.6172	-32.96	8.72236	47.6958
TRCN0000058105	NM_002807	5707	PSMD1	74.31	-1.686	60.05	62.87	56.33	65.1494	5.38	-21.2793	49.302
TRCN0000058088	NM_002808	5708	PSMD2	66.81	-1.526	57.79	68.71	45.96	71.2971	18.77	32.9489	58.2456	Cytoplasm	other
TRCN0000058089	NM_002808	5708	PSMD2	66.81	-1.526	63.45	64.34	24.2	54.0754	-7.29	55.4551	60.9065
TRCN0000058092	NM_002808	5708	PSMD2	66.81	-1.526	56.17	51.27	14.94	34.2713	3.17	62.0194	71.0828
TRCN0000014195	NM_005048	5746	PTHR2	-61.85	1.911	-43.68	-15.54	-46.87	-22.0371	11.86	-133.755	nd	Plasma Membrane	G-protein coupled receptor
TRCN0000014197	NM_005048	5746	PTHR2	-61.85	1.911	-39	-28.97	-25.35	-26.315	-13.7	24.7377	nd
TRCN0000045373	NM_018292	55278	QRSL1	-74.38	1.805	-35.46	33.82	18.33	-39.2986	25.74	-39.3133	36.9311	Cytoplasm	enzyme
TRCN0000045375	NM_018292	55278	QRSL1	-74.38	1.805	-41	-3.23	-7.34	-94.6913	13.36	-85.1036	-27.0151
TRCN0000072934	NM_004583	5878	RAB5C	39.79	-1.519	41.03	15.42	-64.4	53.0914	-27.27	65.0508	93.1843	Cytoplasm	enzyme
TRCN0000072935	NM_004583	5878	RAB5C	39.79	-1.519	33.72	60.15	22.69	2.80004	-27.82	28.1364	91.5798
TRCN0000072956	NM_002881	5899	RALB	-48.69	1.776	-45.16	0.32	-42.62	-107.389	-16.6	4.18434	82.1376	Cytoplasm	enzyme
TRCN0000072957	NM_002881	5899	RALB	-48.69	1.776	-51.48	-21.25	-20.98	13.7434	8.02	-26.4295	80.9218
TRCN0000047928	NM_006325	5901	RAN	82.59	-2.193	90.05	89.84	71.74	87.4802	30.05	57.2696	65.1314	Nucleus	enzyme
TRCN0000047929	NM_006325	5901	RAN	82.59	-2.193	80.48	88.18	72.22	92.8571	28.18	71.3157	75.2586
TRCN0000047931	NM_006325	5901	RAN	82.59	-2.193	85.41	91.72	67.05	90.919	9.16	59.5746	64.8889
TRCN0000060429	NM_016290	51720	RAP80	-82.2	2.008	-28.43	-0.12	-19.61	-86.8198	-3.65	-82.5553	59.2464	Nucleus	other
TRCN0000060430	NM_016290	51720	RAP80	-82.2	2.008	-43.99	-1.42	-3.61	-123.641	0.62	-243.03	nd
TRCN0000039985	NM_002908	5966	REL	38.03	-1.588	30.51	18.34	-10.32	33.9509	-2.5	56.6731	23.687	Nucleus	transcription regulator
TRCN0000039986	NM_002908	5966	REL	38.03	-1.588	66.09	32.2	43.75	73.8593	14.77	64.0682	27.5529
TRCN0000014684	NM_021975	5970	RELA	33.59	-1.858	76.77	48.68	75.91	66.9186	29.01	73.0193	73.4828	Nucleus	transcription regulator
TRCN0000014686	NM_021975	5970	RELA	33.59	-1.858	43.74	60.1	46.82	59.436	17.38	59.6679	56.4725
TRCN0000014687	NM_021975	5970	RELA	33.59	-1.858	53.66	45.66	41.83	38.3443	17.03	77.9324	72.5477
TRCN0000047820	NM_004310	399	RHOH	58.47	-1.556	44.8	43.58	30.04	14.6992	16.15	29.1258	-6.43702	Plasma Membrane	enzyme
TRCN0000047821	NM_004310	399	RHOH	58.47	-1.556	58.49	54.11	-16.42	33.0477	20.68	57.7116	37.3668
TRCN0000151446	NM_014314	23586	RIG-I	41.8	-1.541	36.629	21.04	-16.094	-52.4019	-0.118937	51.4234	70.5773	Cytoplasm	enzyme
TRCN0000151583	NM_014314	23586	RIG-I	41.8	-1.541	39.3334	14.96	-3.17285	-30.2968	24.9999	64.3164	71.3819
TRCN0000153712	NM_014314	23586	RIG-I	41.8	-1.541	43.8631	36.88	15.5758	-44.6523	3.89531	51.0855	68.0254
TRCN0000038810	NM_032246	84206	RKHD3	-119.07	2.659	-53.95	-101.51	-104.9	15.9053	-1.33	-11.2136	59.3874	unknown	kinase
TRCN0000038813	NM_032246	84206	RKHD3	-119.07	2.659	-39.46	-83.72	3.68	-8.09483	20.22	-56.1934	72.5477
TRCN0000033999	NM_032322	84282	RNF135	37.7	-1.395	74.88	72.83	55.65	59.3972	20.6	70.2011	59.2464	Cytoplasm	enzyme
TRCN0000034002	NM_032322	84282	RNF135	37.7	-1.395	46.68	3.66	9.32	-19.1429	4.39	44.7773	21.5416
TRCN0000018861	NM_002947	6119	RPA3	-55.27	1.729	-29.9	-33.94	-12.72	37.1858	13.39	-11.3422	nd	Nucleus	other
TRCN0000018862	NM_002947	6119	RPA3	-55.27	1.729	-26.19	-38.61	2.19	-9.96454	20.33	-147.084	nd
TRCN0000018864	NM_002947	6119	RPA3	-55.27	1.729	-34.62	-55.17	22.89	-87.8975	22.76	-61.8884	nd
TRCN0000005980	NM_014954	22895	RPH3A	-122.5	3.821	-59.7774	-66.2	-14.1795	-11.1119	-25.1618	-19.7479	nd	Plasma Membrane	transporter
TRCN0000005981	NM_014954	22895	RPH3A	-122.5	3.821	-45.8774	-43.2	-29.9833	-3.3481	7.66092	-82.7663	nd
TRCN0000117767	NM_001029	6231	RPS26	42.75	-1.532	72.1	50.31	57.12	69.866	8.45	36.7122	70.2698	Cytoplasm	other
TRCN0000117769	NM_001029	6231	RPS26	42.75	-1.532	50.7	38.8	29.31	27.14	-4.13	38.868	62.8869
TRCN0000074943	NM_001032	6235	RPS29	32.63	-1.553	46	58.2	34.74	9.40367	-31.48	64.3987	41.3583	Cytoplasm	other
TRCN0000074944	NM_001032	6235	RPS29	32.63	-1.553	43.32	-43.35	28.51	78.3797	16.65	56.4725	53.1864
TRCN0000074945	NM_001032	6235	RPS29	32.63	-1.553	56.18	12.94	40.05	60.7303	14.13	-28.7882	-11.3422
TRCN0000029479	NM_002295	3921	RPSA	76.52	-1.563	65.49	47.23	33.27	53.7802	-5.52	33.1809	85.6909	Cytoplasm	translation regulator
TRCN0000029480	NM_002295	3921	RPSA	76.52	-1.563	51.37	-17.75	15.27	17.108	-8.5	54.0437	80.7891
TRCN0000029481	NM_002295	3921	RPSA	76.52	-1.563	30.75	35.62	37.64	-20.3894	-7.53	15.7158	82.0756
TRCN0000029482	NM_002295	3921	RPSA	76.52	-1.563	41.92	-0.35	33.1	-11.2606	3.74	14.5393	71.5796
TRCN0000053994	NM_006272	6285	S100B	-34.12	1.905	-43.44	-26.37	-20.6	-19.2174	6.13	-21.7004	10.1868	Cytoplasm	other
TRCN0000053995	NM_006272	6285	S100B	-34.12	1.905	-25.81	-2.92	-9.9	-72.8781	-6.49	-0.231316	-19.3336
TRCN0000053997	NM_006272	6285	S100B	-34.12	1.905	-25.65	1.67	-23.48	43.2904	-15.51	-73.3074	68.6834
TRCN0000019756	NM_171999	27164	SALL3	-119.09	2.353	-41.95	15.96	-37	22.3619	19.06	-222.657	-7.54944	Nucleus	other
TRCN0000019757	NM_171999	27164	SALL3	-119.09	2.353	-195.44	-50.65	-31.66	5.16975	-23.34	-34.2573	71.6779
TRCN0000019758	NM_171999	27164	SALL3	-119.09	2.353	-25.22	-61.57	-27.95	-26.1714	5.06	14.1435	-11.7287
TRCN0000044531	NM_006514	6336	SCN10A	-154.38	3.154	-33.98	-36.54	-9.35	30.882	-0.09	-1.98333	nd	Plasma Membrane	ion channel
TRCN0000044532	NM_006514	6336	SCN10A	-154.38	3.154	-58.58	-0.52	-158.21	23.3322	-31.06	38.9386	nd
TRCN0000061630	NM_004186	6405	SEMA3F	78.9	-1.478	60.42	60.42	-16.06	40.4977	-35.07	78.0342	82.5657	Extracellular Space	other
TRCN0000061632	NM_004186	6405	SEMA3F	78.9	-1.478	31.88	53.86	3.27	-68.3183	-32.01	29.8588	99.8755
TRCN0000134946	NM_017438	54093	SETD4	-68.52	2.25	-27.55	-54.25	13.33	-77.0733	7.8	-80.042	27.5529	unknown	other
TRCN0000137161	NM_017438	54093	SETD4	-68.52	2.25	-74.42	-82.19	-79.48	-113.794	-8.42	-412.778	56.9227
TRCN0000006597	NM_005877	10291	SF3A1	45.05	-1.747	77.31	74.54	-10.75	17.7418	-4.49	63.6507	72.4524	Nucleus	other
TRCN0000006599	NM_005877	10291	SF3A1	45.05	-1.747	72.51	43.15	19.31	-91.6169	16.73	23.687	65.4921
TRCN0000006600	NM_005877	10291	SF3A1	45.05	-1.747	92	91.3	58.86	77.7814	21.76	70.4752	76.5119
TRCN0000006601	NM_005877	10291	SF3A1	45.05	-1.747	29.4	46.1	-26.02	-45.6891	-7.92	-18.0993	38.2291
TRCN0000001093	NM_006924	6426	SFRS1	61.45	-2.117	84.61	71.82	45.2	67.5169	11.53	86.1784	25.7738	Nucleus	other
TRCN0000001094	NM_006924	6426	SFRS1	61.45	-2.117	34.52	-5.45	-22.48	40.6418	12.85	53.1864	-7.92282
TRCN0000001096	NM_006924	6426	SFRS1	61.45	-2.117	84.58	73.96	50.39	83.7541	-1.93	84.068	40.1261
TRCN0000020256	NM_016538	51547	SIRT7	-35.2	1.938	-38.72	10.98	-19.98	22.448	12.99	16.2013	36.0507	Nucleus	enzyme
TRCN0000020257	NM_016538	51547	SIRT7	-35.2	1.938	-37.22	3.84	8.42	-68.1893	-6.42	6.37278	47.3319
TRCN0000020258	NM_016538	51547	SIRT7	-35.2	1.938	-32.39	-0.31	-34.94	70.4953	3.04	-90.5276	0.345974
TRCN0000043699	NM_153247	222962	SLC29A4	19.79	-1.88	73.64	83.75	7.28	49.634	9.53	69.8896	77.5467	Plasma Membrane	transporter
TRCN0000043700	NM_153247	222962	SLC29A4	19.79	-1.88	50.86	81.33	62.43	82.6649	15.83	75.8795	89.882
TRCN0000043864	NM_025181	80255	SLC35F5	54.02	-1.706	62.03	-6.94	-8.39	39.6707	-11.4	62.8011	58.1006	unknown	other
TRCN0000043865	NM_025181	80255	SLC35F5	54.02	-1.706	46.6	24.18	11.86	-12.8211	20.29	30.8245	74.2079
TRCN0000008699	NM_078483	206358	SLC36A1	35.6	-1.455	26.84	49.04	10.4	-15.764	-7	20.4464	60.4979	Plasma Membrane	transporter
TRCN0000008702	NM_078483	206358	SLC36A1	35.6	-1.455	42.44	20.12	-28.46	34.6104	32.32	34.707	45.8512
TRCN0000038539	NM_144564	29985	SLC39A3	27.98	-1.38	43.7	45.08	11.15	24.5919	13.23	-129.474	46.9656	Plasma Membrane	transporter
TRCN0000038542	NM_144564	29985	SLC39A3	27.98	-1.38	27.01	10.21	15.65	12.8363	-0.95	-17.5548	77.3905
TRCN0000043831	NM_173653	285195	SLC9A9	-58.33	1.733	-43.12	-75.68	-20.68	-62.9888	17.71	-141.719	5.72155	Cytoplasm	transporter
TRCN0000043832	NM_173653	285195	SLC9A9	-58.33	1.733	-90.74	-68.9	-20.59	31.7352	11.86	0.805411	42.5651
TRCN0000015779	NM_003079	6605	SMARCE1	55.39	-1.425	34.32	16.08	-2.23	-34.1806	-6.23	13.5463	70.8817	Nucleus	transcription regulator
TRCN0000015780	NM_003079	6605	SMARCE1	55.39	-1.425	38.84	48.01	17.17	64.656	-1.63	47.1491	88.1332
TRCN0000015781	NM_003079	6605	SMARCE1	55.39	-1.425	47.27	42.63	46.38	35.6784	-26.05	75.6836	77.6244
TRCN0000045805	NM_004595	6611	SMS	42.46	-1.33	37.97	55	-8.97	40.4773	-2.67	52.2579	84.3959	Cytoplasm	enzyme
TRCN0000045806	NM_004595	6611	SMS	42.46	-1.33	30.89	4.85	-1.06	66.6949	-4.77	55.6092	72.0678
TRCN0000045807	NM_004595	6611	SMS	42.46	-1.33	25.7	30.36	23.82	10.8017	7.52	16.8762	41.9648
TRCN0000051828	NM_014014	23020	SNRNP200	51.98	-1.407	39.32	66.9	0.63	-36.7723	29.97	43.812	65.1314	Nucleus	enzyme
TRCN0000051829	NM_014014	23020	SNRNP200	51.98	-1.407	43.16	69.47	9.98	-11.2204	31.87	67.504	73.9384
TRCN0000051830	NM_014014	23020	SNRNP200	51.98	-1.407	72.18	84.03	27.08	-2.24626	28.9	67.278	70.5773
TRCN0000051831	NM_014014	23020	SNRNP200	51.98	-1.407	82.7	86.47	34.44	2.17766	27.46	80.8112	82.0756
TRCN0000083724	NM_003103	6651	SON	86.68	-2.222	72.91	85.57	58.33	56.1509	18.89	58.6775	28.3022	Nucleus	other
TRCN0000083725	NM_003103	6651	SON	86.68	-2.222	68.6	83.48	60.39	47.5104	13.41	-28.3426	-26.5757
TRCN0000083726	NM_003103	6651	SON	86.68	-2.222	35.24	46.25	13.29	-99.0244	1.97	23.4221	-19.3336
TRCN0000002611	NM_017857	54961	SSH3	34.74	-1.586	39.06	66.64	-2.28	61.4448	24.39	6.6967	42.3657	Cytoplasm	phosphatase
TRCN0000002612	NM_017857	54961	SSH3	34.74	-1.586	41.8	35.09	24.88	46.0674	20.75	38.4428	20.7216
TRCN0000002613	NM_017857	54961	SSH3	34.74	-1.586	43.01	61.51	-43.67	-57.0499	18.1	72.1645	68.3561
TRCN0000010721	NM_017857	54961	SSH3	34.74	-1.586	63.1	56.05	8.76	4.81694	-3.85	66.2022	75.4295
TRCN0000158420	NM_007269	6814	STXBP3	-92.72	3.041	-63.94	-56.44	-27.81	84.2347	4.2	27.3853	99.8878	Plasma Membrane	transporter
TRCN0000159248	NM_007269	6814	STXBP3	-92.72	3.041	-69.13	-33.92	-26	-8.14999	-4.87	-32.7152	99.9493
TRCN0000159454	NM_007269	6814	STXBP3	-92.72	3.041	-115.37	-97.21	-26.74	52.236	-15.79	-20.0249	99.8999
TRCN0000160342	NM_007269	6814	STXBP3	-92.72	3.041	-59.37	-34.71	-24.04	29.6271	-4.23	2.17105	99.9456
TRCN0000035350	NM_004605	6820	SULT2B1	59.32	-1.428	26.35	2.12	19.62	33.3854	2.76	24.0389	41.1547	Cytoplasm	enzyme
TRCN0000035352	NM_004605	6820	SULT2B1	59.32	-1.428	44.25	38.03	4.17	-94.4484	1.55	42.6314	13.2461
TRCN0000141511	NM_004819	8189	SYMPK	46.93	-1.575	39.49	49.96	41.87	16.4521	-18.25	-20.4416	51.3673	Cytoplasm	other
TRCN0000144902	NM_004819	8189	SYMPK	46.93	-1.575	72.64	71.65	43.75	86.7024	2.42	54.5191	78.0088
TRCN0000049969	NM_003895	8867	SYNJ1	-91.33	3.132	-135.48	-70.89	-137.21	-248.37	-13.27	19.1492	nd	Cytoplasm	phosphatase
TRCN0000049971	NM_003895	8867	SYNJ1	-91.33	3.132	-31.96	-13.03	-19.86	27.6458	-16.22	3.18293	nd
TRCN0000049972	NM_003895	8867	SYNJ1	-91.33	3.132	-48.23	3.27	1.53	-1.30234	8.88	-70.3301	nd
TRCN0000053854	NM_005639	6857	SYT1	-94.42	1.878	-79.11	-9.23	-28.32	-40.3191	7.68	26.8802	26.0306	Cytoplasm	transporter
TRCN0000053855	NM_005639	6857	SYT1	-94.42	1.878	-24.96	-16.53	13.74	41.1562	10.54	-68.5683	6.6967
TRCN0000053857	NM_005639	6857	SYT1	-94.42	1.878	-24.86	-13.71	-21.24	37.4814	15.12	21.6322	42.7638
TRCN0000060638	NM_181429	353164	TAS2R42	-145.47	2.34	-64.57	-37.38	13.65	22.7473	-34.63	-5.57976	-91.8528	unknown	other
TRCN0000060640	NM_181429	353164	TAS2R42	-145.47	2.34	-77.6	-29.93	-2.51	-264.419	-10.76	-102.558	-1264.22
TRCN0000060641	NM_181429	353164	TAS2R42	-145.47	2.34	-76.36	12.84	-23.15	-17.0106	-30.91	24.0389	98.5421
TRCN0000063628	NM_003227	7036	TFR2	-54.61	1.908	-33	-29.67	-55.77	-91.5192	15.19	-54.5778	nd	Plasma Membrane	transporter
TRCN0000063630	NM_003227	7036	TFR2	-54.61	1.908	-32.17	-15.67	-5.45	-61.073	-2.64	-378.438	nd
TRCN0000063631	NM_003227	7036	TFR2	-54.61	1.908	-42.35	33.61	3.92	-335.806	0.66	53.4022	nd
TRCN0000048739	NM_182578	284486	THEM5	37.25	-1.629	41.68	77.21	20.13	32.5261	10.01	45.3485	nd	Cytoplasm	other
TRCN0000048740	NM_182578	284486	THEM5	37.25	-1.629	76.41	77.74	4.81	62.8316	13.13	67.0504	nd
TRCN0000046719	NM_003249	7064	THOP1	46.03	-1.395	27.44	0.64	-43.41	21.5686	11.87	48.4754	65.6115	Cytoplasm	peptidase
TRCN0000046721	NM_003249	7064	THOP1	46.03	-1.395	26.28	7.48	7.39	-21.9504	13.21	29.8588	6.6967
TRCN0000138971	NM_017728	54868	TMEM104	60.34	-1.605	72.75	62.71	31.7	21.033	-30.5	37.6555	12.6427	unknown	transporter
TRCN0000142898	NM_017728	54868	TMEM104	60.34	-1.605	78.73	67.88	51.2	77.908	-1.05	73.1437	59.9465
TRCN0000138113	NM_018295	55281	TMEM140	-68.11	2.551	-25.11	-32.38	-4.14	-2.19661	-12.72	-266.378	30.9841	unknown	other
TRCN0000138320	NM_018295	55281	TMEM140	-68.11	2.551	-51.98	-59.86	-23.78	17.9497	-7.74	-152.859	-15.2686
TRCN0000138340	NM_018295	55281	TMEM140	-68.11	2.551	-30.4	-2.29	-11.79	-67.203	-18.57	-161.776	56.3214
TRCN0000138573	NM_018295	55281	TMEM140	-68.11	2.551	-76.35	-40.41	-34.12	-45.7301	-5.62	-67.9851	47.3319
TRCN0000135863	NM_020959	57719	TMEM16H	-88.2	1.681	-49	13.89	-7.5	38.889	22.93	-86.3911	54.624	unknown	other
TRCN0000138688	NM_020959	57719	TMEM16H	-88.2	1.681	-39.01	0.28	-35.7	-37.1047	9.86	-69.7408	28.5503
TRCN0000146944	NM_003492	8269	TMEM187	47.88	-1.454	46	26.59	38.73	15.1936	5.88	36.3455	51.3673	Cytoplasm	other
TRCN0000149802	NM_003492	8269	TMEM187	47.88	-1.454	30.26	-2.25	6.31	26.4285	5.38	-62.8263	65.849
TRCN0000149920	NM_003492	8269	TMEM187	47.88	-1.454	54.31	42.97	5.23	42.4588	28.91	74.5924	76.5119
TRCN0000002040	NM_005781	10188	TNK2	41.28	-1.6	41.18	44.43	-12.68	2.40521	15.34	53.5098	-31.0393	Cytoplasm	kinase
TRCN0000002042	NM_005781	10188	TNK2	41.28	-1.6	45.41	30.68	17.86	33.6717	9.7	46.7815	71.0828
TRCN0000003445	NM_005082	7706	TRIM25	-43.38	2.211	-49.51	-1.48	-32.98	-213.474	8.54	11.4232	70.7806	Cytoplasm	transcription regulator
TRCN0000003448	NM_005082	7706	TRIM25	-43.38	2.211	-159.52	-76.94	-106.12	-91.4125	26.03	-35.1911	68.4656
TRCN0000153763	NM_006082	10376	TUBA1B	75.64	-1.531	70.17	65.03	20.16	86.8132	20.93	52.4231	87.104	Cytoplasm	other
TRCN0000153865	NM_006082	10376	TUBA1B	75.64	-1.531	60.82	88.61	39.71	80.8088	-1.92	55.4551	90.5922
TRCN0000157025	NM_006082	10376	TUBA1B	75.64	-1.531	43.63	50.1	32.13	66.442	-9.35	17.1638	76.8353
TRCN0000157518	NM_006082	10376	TUBA1B	75.64	-1.531	56.69	76.19	58.87	88.1921	27.25	31.0638	70.2698
TRCN0000151897	NM_007020	11066	U1SNRNPBP	53.28	-1.579	37.25	3.48	-36.52	26.2728	9.28	50.9157	45.2853	Nucleus	other
TRCN0000153513	NM_007020	11066	U1SNRNPBP	53.28	-1.579	93.94	77.42	20.57	22.4715	30.86	15.4232	4.40547
TRCN0000156273	NM_007020	11066	U1SNRNPBP	53.28	-1.579	38.02	-10.99	-53.15	8.09998	25.35	60.4066	41.7633
TRCN0000060144	NM_003355	7351	UCP2	72.03	-1.408	55.06	1.4	24.2	19.4102	8.53	38.9386	84.717	Cytoplasm	transporter
TRCN0000060145	NM_003355	7351	UCP2	72.03	-1.408	59.67	65.61	-23.4	75.28	19.61	52.4231	85.2887
TRCN0000036175	NM_001073	10720	UGT2B11	41.51	-1.723	37.64	41.58	32.17	51.0475	4.94	34.3288	nd	Cytoplasm	enzyme
TRCN0000036178	NM_001073	10720	UGT2B11	41.51	-1.723	36.19	28.21	-5.64	-4.19313	10.85	5.1754	nd
TRCN0000147673	NM_152404	133688	UGT3A1	-58.24	1.782	-35.33	-22.46	0.19	38.269	20.98	-50.3509	43.5518	unknown	enzyme
TRCN0000150035	NM_152404	133688	UGT3A1	-58.24	1.782	-90.29	-61.72	-12.03	33.3123	22.12	-117.096	-130.537
TRCN0000150098	NM_152404	133688	UGT3A1	-58.24	1.782	-27.81	-5.21	7	55.6424	25.98	-38.8313	-38.0317
TRCN0000134764	NM_024023	64718	UNKL	-101.32	2.659	-87.02	-44.48	-15.25	-32.1243	-0.04	9.66648	nd	unknown	other
TRCN0000137761	NM_024023	64718	UNKL	-101.32	2.659	-54.22	-57.42	11.82	-88.8731	20.36	-51.3967	nd
TRCN0000038861	NM_203494	373509	USP50	41.21	-2.042	54.73	30.06	43.43	78.3741	28.71	30.5843	nd	unknown	other
TRCN0000038862	NM_203494	373509	USP50	41.21	-2.042	71.01	76.63	24.79	76.9539	21.9	75.6274	nd
TRCN0000038863	NM_203494	373509	USP50	41.21	-2.042	26.8	32.21	-1.65	40.6731	7.58	38.3004	nd
TRCN0000107760	NM_021140	7403	UTX	-22.7	1.697	-75.45	-76.1	-5.19	-2.20868	-9.28	50.5172	-64.1483	Nucleus	other
TRCN0000107761	NM_021140	7403	UTX	-22.7	1.697	-38.56	-6.95	-2.4	-25.5103	3.49	nd	-20.1636
TRCN0000146786	NM_016079	51652	VPS24	46.62	-1.53	47.25	21.84	16.67	59.0233	-8.03	54.5191	72.3567	Cytoplasm	other
TRCN0000148119	NM_016079	51652	VPS24	46.62	-1.53	36.36	10.68	12.11	20.3125	-35.75	-11.5997	10.1868
TRCN0000002132	NM_003384	7443	VRK1	34.75	-1.358	34.68	49.78	-24.6	-66.2182	-36.61	52.3681	65.849	Nucleus	kinase
TRCN0000002133	NM_003384	7443	VRK1	34.75	-1.358	33.08	46.39	9.76	40.7129	-14.31	83.3338	74.2972
TRCN0000056195	NM_198496	340706	VWA2	-64.61	1.939	-30.09	-13.28	-36.84	-102.176	-5.41	-63.9588	-168.515	Extracellular Space	other
TRCN0000056196	NM_198496	340706	VWA2	-64.61	1.939	-85.56	-44.6	-69.28	-74.7869	-7.03	-58.3738	-178.949
TRCN0000033375	NM_024494	7482	WNT2B	-80.74	1.926	-35.13	-24.57	-37.9	-24.5299	18.17	-202.793	75.7678	Extracellular Space	other
TRCN0000033376	NM_024494	7482	WNT2B	-80.74	1.926	-68.11	-35.65	-15.82	-79.9927	-7.51	-198.625	47.1491
TRCN0000033377	NM_024494	7482	WNT2B	-80.74	1.926	-59.27	-33	-23.14	-19.8588	-6.05	-58.9236	44.7135
TRCN0000062069	NM_003396	7484	WNT9B	-109.75	1.933	-44.94	-16.29	-43.59	-189.479	-8.97	-213.471	19.6149	Extracellular Space	other
TRCN0000062070	NM_003396	7484	WNT9B	-109.75	1.933	-44.35	-23.17	-36.03	-31.7409	-10.77	-15.9364	57.8092
TRCN0000062072	NM_003396	7484	WNT9B	-109.75	1.933	-26.96	-42.52	-31.9	-49.2141	-7.35	-65.0992	65.849
TRCN0000150975	NM_003400	7514	XPO1	24.28	-1.597	29.66	59.93	18.2	44.0425	15.54	-44.7269	-43.8934	Nucleus	transporter
TRCN0000152210	NM_003400	7514	XPO1	24.28	-1.597	55.28	52.78	9.36	52.1366	-2.33	57.5648	42.9618
TRCN0000152787	NM_003400	7514	XPO1	24.28	-1.597	67.36	44.16	25.21	28.4605	30.59	46.4732	27.8035
TRCN0000154386	NM_003400	7514	XPO1	24.28	-1.597	67.07	57.72	32.92	32.7772	16.66	25.0846	34.9329
TRCN0000128200	NM_175619	326340	ZAR1	-87.79	2.134	-25.02	7.6	0.75	-67.7915	3.88	-105.623	28.7975	Cytoplasm	other
TRCN0000129073	NM_175619	326340	ZAR1	-87.79	2.134	-47.71	-52.68	5.24	-18.4191	14.16	-21.841	19.0558
TRCN0000019375	NM_015642	26137	ZBTB20	62.73	-1.392	45.07	64.85	42.66	55.2546	12.84	19.6149	-64.1483	Nucleus	other
TRCN0000019378	NM_015642	26137	ZBTB20	62.73	-1.392	54.2	58.9	39.38	54.473	5.62	-61.3284	-1.39595
TRCN0000017838	NM_006777	10009	ZBTB33	66.66	-1.53	64.71	80.19	47.94	24.5768	15.8	49.6522	66.5518	Nucleus	other
TRCN0000017842	NM_006777	10009	ZBTB33	66.66	-1.53	26.25	17.71	6.49	-22.203	-5.35	13.5463	64.6447
TRCN0000146918	NM_024786	79844	ZDHHC11	38.98	-1.401	31.85	64.6	-3.16	-47.917	19.3	27.8869	nd	unknown	other
TRCN0000148432	NM_024786	79844	ZDHHC11	38.98	-1.401	35.7	-19.64	-26.05	82.5241	39.72	-29.9839	7.01951
TRCN0000133990	NM_015336	23390	ZDHHC17	-66.36	1.902	-91.77	-69.62	-38.83	-13.6171	7.7	-76.949	25.5161	Cytoplasm	enzyme
TRCN0000134447	NM_015336	23390	ZDHHC17	-66.36	1.902	-33.61	-19.53	-8.53	6.53241	23.7	-76.3368	34.0246
TRCN0000136306	NM_015336	23390	ZDHHC17	-66.36	1.902	-56.74	1.08	-27.12	-121.741	-1.33	6.1562	30.2628
TRCN0000138337	NM_015336	23390	ZDHHC17	-66.36	1.902	-30	-3.2	-36.95	-18.2921	-16.75	-179.594	-74.7146
TRCN0000017329	NM_003411	7544	ZFY	-72.91	1.859	-251.85	-92.91	-104.34	74.8974	-15.15	-263.008	nd	Nucleus	other
TRCN0000017330	NM_003411	7544	ZFY	-72.91	1.859	-41.88	-30.62	-37.12	-17.57	-0.15	0.69075	nd
TRCN0000017332	NM_003411	7544	ZFY	-72.91	1.859	-73.72	-27.73	-41.53	-43.7477	-25.2	-172.263	nd
TRCN0000108210	NM_003412	7545	ZIC1	46.9	-1.58	56.58	42	38.93	51.1358	6.76	42.1656	-4.60849	Nucleus	transcription regulator
TRCN0000108211	NM_003412	7545	ZIC1	46.9	-1.58	45.48	38.4	-15.86	24.9374	-16.75	52.6971	-48.9677
TRCN0000108214	NM_003412	7545	ZIC1	46.9	-1.58	26.03	79.47	-3.46	-19.5802	19.67	-1.74797	27.049
TRCN0000146754	NM_005095	9202	ZMYM4	48.87	-1.611	50.71	67.35	43.76	47.0888	23.57	-11.5997	61.5781	unknown	other
TRCN0000147075	NM_005095	9202	ZMYM4	48.87	-1.611	33.33	-30.86	23.53	73.9173	17.27	21.6322	81.2495
TRCN0000147340	NM_005095	9202	ZMYM4	48.87	-1.611	68.38	69.33	24.84	68.9432	-1.89	49.8843	83.7895
TRCN0000012969	NM_003446	7712	ZNF157	28.99	-1.366	44.44	59.29	18.24	-43.0788	-7.05	47.8767	41.9648	Nucleus	transcription regulator
TRCN0000012971	NM_003446	7712	ZNF157	28.99	-1.366	33.86	44.13	35.44	39.523	12.39	58.8204	47.3319
TRCN0000107625	NM_153231	162972	ZNF550	-69.79	2.301	-40.62	-78.55	-54.55	37.0146	19.63	1.71794	40.9504	unknown	other
TRCN0000107626	NM_153231	162972	ZNF550	-69.79	2.301	-67.57	37.49	-41.43	40.4569	13.15	33.1036	52.0368
TRCN0000107627	NM_153231	162972	ZNF550	-69.79	2.301	-36.55	-103.48	10.52	9.04775	14.42	43.3558	51.1984
TRCN0000073138	NM_032828	84914	ZNF587	46.42	-1.554	28.88	57.94	-17.31	-110.576	-38.96	15.4232	20.4464	Nucleus	other
TRCN0000073142	NM_032828	84914	ZNF587	46.42	-1.554	28.78	13.02	-1.69	70.787	-33.67	-45.7336	14.4405
TRCN0000020610	NM_022103	63934	ZNF667	-57.67	1.665	-29.21	-12.97	-28.95	-127.799	8.63	-54.7565	nd	Nucleus	other
TRCN0000020612	NM_022103	63934	ZNF667	-57.67	1.665	-27.69	2.22	9.01	-100.861	16.46	9.87495	nd
TRCN0000016848	NM_152677	201516	ZSCAN4	-89.92	2.21	-52.01	-16.74	-27.73	-8.57942	7.75	-28.3426	nd	Nucleus	transcription regulator
TRCN0000016852	NM_152677	201516	ZSCAN4	-89.92	2.21	-82.67	5.98	-25.93	-61.8692	-8.37	13.8454	nd
TRCN0000127621	NM_080603	90204	ZSWIM1	-137.23	2.76	-33.79	-12.2	-30.74	21.0403	10.12	3.07102	57.0717	Nucleus	other
TRCN0000129104	NM_080603	90204	ZSWIM1	-137.23	2.76	-145.06	-112.73	-109.54	-144.28	-22.06	-0.695555	23.4221

## Sheet: dataStructure
		TRUE

## Sheet: 114 hits valid qRT-PCR IFNB1
				Primary screen		secondary screens (IFN-β inhibition, %)					qRT-PCR
TRC number	NM ID	Gene ID	Gene symbol	IFN-β inhibition (%)	SSMD	SeV	polyI:C	MAVS	IRF3(5D)	EF1α	IFN-β inhibition (%)	Target gene inhibition (%)
TRCN0000118827	NM_022070	63897	ABC1	40.96	-1.45	28.68	46.34	-13.97	26.768	28.61	48.4158	65.0104
TRCN0000118831	NM_022070	63897	ABC1	40.96	-1.45	63.98	34.89	38.46	44.1627	20.26	36.272	52.6971
TRCN0000043143	NM_001001344	492	ATP2B3	48.92	-1.756	54.68	64.17	56.15	46.0341	18.61	57.7116	-3.16832
TRCN0000043144	NM_001001344	492	ATP2B3	48.92	-1.756	55.28	63.89	7.5	-31.0044	13.49	66.358	41.7633
TRCN0000043145	NM_001001344	492	ATP2B3	48.92	-1.756	33.64	44.33	30.35	18.2471	7.74	42.2324	58.6775
TRCN0000043146	NM_001001344	492	ATP2B3	48.92	-1.756	50.83	51.27	24.44	40.4885	-47.38	45.5376	18.4928
TRCN0000083229	NM_024649	582	BBS1	52.2	-1.465	35.68	47.74	18.72	5.52421	12.64	56.1697	36.272
TRCN0000083232	NM_024649	582	BBS1	52.2	-1.465	36.95	55.94	26.27	-16.82	11.65	43.9417	41.1547
TRCN0000134833	NM_001010860	161394	C14orf174	-101.67	2.637	-27.3	-47.18	-33.88	-31.587	19.33	-83.825	89.9866
TRCN0000136616	NM_001010860	161394	C14orf174	-101.67	2.637	-54.58	0.87	-7.79	8.52093	0.84	-253.898	90.8177
TRCN0000137820	NM_001010860	161394	C14orf174	-101.67	2.637	-46	-50.85	-35.7	9.69638	14.73	-80.667	85.9854
TRCN0000138460	NM_001010860	161394	C14orf174	-101.67	2.637	-31.48	-20.13	-29.4	-134.472	5.34	-39.3133	84.2873
TRCN0000138668	NM_001010860	161394	C14orf174	-101.67	2.637	-47.69	-26.74	-24.72	45.0479	-1.36	-300.925	92.6443
TRCN0000122243	NM_033418	92342	C1orf156	57.57	-1.459	32.11	9.51	-19.85	38.3765	-21.24	50.3454	59.2464
TRCN0000145163	NM_033418	92342	C1orf156	57.57	-1.459	70.75	81.38	17.58	46.4914	27.12	54.9895	26.0306
TRCN0000134604	NM_015471	25936	C1orf48	41.44	-1.582	28.15	24.6	-9.32	-3.61479	14.9	37.4391	-19.3336
TRCN0000138182	NM_015471	25936	C1orf48	41.44	-1.582	88.7	88.89	41.73	74.8409	25.6	72.9569	57.5158
TRCN0000154310	NM_016446	51754	C9orf127	58.67	-1.578	40.08	53.89	37.27	58.7737	7.75	62.8011	74.563
TRCN0000157419	NM_016446	51754	C9orf127	58.67	-1.578	48.73	19.72	22.31	36.3115	5.5	58.4381	35.3824
TRCN0000045083	NM_006030	9254	CACNA2D2	51.61	-1.591	63.13	63.76	-53.42	3.65025	12.17	55.4551	46.5967
TRCN0000045087	NM_006030	9254	CACNA2D2	51.61	-1.591	31.76	59.24	-22.9	-64.4211	-11.11	69.4693	92.6698
TRCN0000134237	NM_153376	257236	CCDC96	-103.9	2.959	-61.97	-77.6	-18.98	44.1334	0.37	-28.6395	99.9997
TRCN0000135004	NM_153376	257236	CCDC96	-103.9	2.959	-75.94	8.57	15.6	41.1877	-0.34	-111.16	99.9996
TRCN0000136032	NM_153376	257236	CCDC96	-103.9	2.959	-149.75	-106.73	-75.59	5.98513	21.36	-106.098	99.9996
TRCN0000045189	NM_003914	8900	CCNA1	43.57	-1.353	72.89	67.55	35.56	56.2799	13.99	64.0682	29.2893
TRCN0000045191	NM_003914	8900	CCNA1	43.57	-1.353	27.62	24.94	16.88	36.343	-25.4	44.7773	61.3109
TRCN0000045186	NM_003858	8812	CCNK	44.6	-1.384	40.78	13.36	17.17	24.5994	9.12	67.278	nd
TRCN0000045187	NM_003858	8812	CCNK	44.6	-1.384	33.82	-4.91	-2.63	5.2044	2.54	41.8306	nd
TRCN0000136838	NM_025197	80279	CDK5RAP3	-53.14	1.737	-57.86	-4.96	4.42	-127.121	29.59	-71.5148	0
TRCN0000137232	NM_025197	80279	CDK5RAP3	-53.14	1.737	-31.63	-6.72	-0.62	-50.9234	3.72	-65.0992	34.707
TRCN0000050015	NM_004000	1117	CHI3L2	41.22	-1.431	48.22	51.71	17.47	-2.96403	-8.52	38.7266	-58.0083
TRCN0000050017	NM_004000	1117	CHI3L2	41.22	-1.431	79.66	28.8	23.09	48.9337	2.25	81.1409	-286.375
TRCN0000047799	NM_001822	1123	CHN1	-78.34	2.06	-72.85	-47.65	-27.43	-3.1373	9.85	-43.23	56.7731
TRCN0000047802	NM_001822	1123	CHN1	-78.34	2.06	-35.47	8.68	8.19	-92.0518	0.31	-88.3392	46.4113
TRCN0000015655	NM_006079	10370	CITED2	54.36	-1.398	40.45	97.28	22.33	29.8289	18.95	36.9311	93.1369
TRCN0000015656	NM_006079	10370	CITED2	54.36	-1.398	60.89	66.06	45.72	68.0622	5.92	65.1314	85.5414
TRCN0000015657	NM_006079	10370	CITED2	54.36	-1.398	25.56	49.94	1.97	-19.9373	21.8	43.5518	67.3535
TRCN0000046061	NM_005694	10063	COX17	34.07	-1.603	67.94	52	24.94	18.1765	23.12	43.812	47.1491
TRCN0000046062	NM_005694	10063	COX17	34.07	-1.603	40.37	37.08	4.48	39.847	23.74	27.3853	79.7639
TRCN0000159129	NM_016396	51496	CTDSPL2	53.24	-1.344	48.17	46.28	24.25	-4.6428	-19.45	59.1521	97.8207
TRCN0000164548	NM_016396	51496	CTDSPL2	53.24	-1.344	28.69	34.2	-60.78	40.8829	-3.32	68.7195	99.9627
TRCN0000006763	NM_001906	1504	CTRB1	44.03	-1.706	25.96	15.45	5.49	-11.2608	10.29	41.1547	nd
TRCN0000006765	NM_001906	1504	CTRB1	44.03	-1.706	47.18	40.24	0.14	25.8001	12.83	44.7135	nd
TRCN0000006766	NM_001906	1504	CTRB1	44.03	-1.706	43	-22.69	-42.66	10.7559	2.16	43.1592	nd
TRCN0000008778	NM_005494	10049	DNAJB6	37.26	-1.526	43.09	2.84	-21.16	-58.9659	-44.34	59.9465	97.3077
TRCN0000008780	NM_005494	10049	DNAJB6	37.26	-1.526	33.55	18.49	30.1	64.8125	-12.44	40.3332	40.9504
TRCN0000128970	NM_153606	149647	FAM71A	40.59	-1.459	52.75	47.91	17.53	44.7502	2.66	44.3289	14.4405
TRCN0000129894	NM_153606	149647	FAM71A	40.59	-1.459	27.03	25.58	15.67	43.9946	18.06	56.1697	100
TRCN0000029589	NM_000570	2215	FCGR3B	-112.69	2.172	-28.52	-30.33	-11.14	-84.1765	6.11	-36.92	nd
TRCN0000029593	NM_000570	2215	FCGR3B	-112.69	2.172	-25.29	-37.6	0.99	61.6856	5.1	-25.1218	nd
TRCN0000150964	NM_031919	83856	FSD1L	-167.48	3.83	-25.5203	15.17	6.43537	-43.2398	1.81045	-80.042	-61.8884
TRCN0000155955	NM_031919	83856	FSD1L	-167.48	3.83	-25.6387	-33.75	-55.5946	-4.78404	-9.789	-251.453	-111.404
TRCN0000148774	NM_152436	144321	GLIPR1L2	42.86	-2.059	38.16	28.11	-30.45	41.0409	15.67	74.5042	47.8767
TRCN0000149510	NM_152436	144321	GLIPR1L2	42.86	-2.059	69.93	70.56	-18.36	41.1302	38.02	69.9938	41.9648
TRCN0000149781	NM_152436	144321	GLIPR1L2	42.86	-2.059	69.16	74.68	56.18	26.6779	27.11	48.117	73.0193
TRCN0000022184	NM_004491	2909	GRLF1	65.73	-1.576	24.97	-0.41	-10.19	62.8588	17.96	45.6633	71.9708
TRCN0000022185	NM_004491	2909	GRLF1	65.73	-1.576	45.72	39.1	42.27	69.77	7.24	33.3351	63.3979
TRCN0000078278	NM_002108	3034	HAL	41.67	-1.615	69.75	70.24	20.42	60.9674	19.35	54.781	40.5396
TRCN0000078282	NM_002108	3034	HAL	41.67	-1.615	59.24	50.49	-44.25	64.9646	-22.41	28.0533	-16.4734
TRCN0000046126	NM_016527	51179	HAO2	-34.45	1.697	-56.08	-17.45	-12.36	-63.884	12.26	-61.1421	-18.5093
TRCN0000046127	NM_016527	51179	HAO2	-34.45	1.697	-24.99	-62.87	-13.62	2.36071	-12.66	-46.2395	36.4925
TRCN0000036004	NM_004807	9394	HS6ST1	-156.62	3.126	-47.84	-11.55	-27.17	-109.577	9.17	-62.2629	61.7111
TRCN0000036005	NM_004807	9394	HS6ST1	-156.62	3.126	-116.32	-13.5	-36.53	-80.7059	-4.18	-62.8263	75.1727
TRCN0000036006	NM_004807	9394	HS6ST1	-156.62	3.126	-24.87	-3.35	7.86	-75.888	7.47	-51.3967	84.5573
TRCN0000017778	NM_153716	159119	HSFY2	61.35	-1.412	57.69	70.87	40.93	38.1504	0.02	72.8316	nd
TRCN0000017781	NM_153716	159119	HSFY2	61.35	-1.412	46.84	49.95	37.83	67.5577	3.35	43.7471	nd
TRCN0000005921	NM_001571	3661	IRF3	40	-1.323	34.16	20.12	29.15	-7.41678	-17.5	83.4489	65.3723
TRCN0000005922	NM_001571	3661	IRF3	40	-1.323	30.27	38.24	44.11	48.6686	-0.16	64.5219	29.0438
TRCN0000005923	NM_001571	3661	IRF3	40	-1.323	55.28	80.5	27.67	57.1082	0.02	81.1844	41.7633
TRCN0000045026	NM_004823	9424	KCNK6	23.78	-1.416	44.92	57.07	30.62	27.6248	-1.17	42.6314	74.2972
TRCN0000045027	NM_004823	9424	KCNK6	23.78	-1.416	80.73	67.87	8.33	14.3107	31.42	79.5761	91.8948
TRCN0000057349	NM_002259	3821	KLRC1	30.42	-1.339	56.71	51.94	2.67	35.7019	8.92	29.6153	54.9375
TRCN0000057350	NM_002259	3821	KLRC1	30.42	-1.339	41.95	72.12	28.46	33.1422	13.4	49.0083	-22.264
TRCN0000057352	NM_002259	3821	KLRC1	30.42	-1.339	40.04	71.72	5.93	37.3177	0.86	54.6764	-34.7234
TRCN0000129029	NM_014146	7462	LAT2	58.48	-1.449	36.95	19.02	35.25	54.9988	22.69	42.1656	33.7956
TRCN0000130864	NM_014146	7462	LAT2	58.48	-1.449	89.49	81.04	24.5	13.4869	34.01	71.7106	-67.0176
TRCN0000059318	NM_001001712	414332	LCN10	54.2	-1.394	55.05	56.89	-48.91	21.5607	1.42	66.2413	nd
TRCN0000059319	NM_001001712	414332	LCN10	54.2	-1.394	30.85	37.04	36.53	15.2778	27.59	53.7241	nd
TRCN0000059321	NM_001001712	414332	LCN10	54.2	-1.394	36.45	53.73	0.97	-77.6973	0.13	27.3853	nd
TRCN0000021785	NM_003893	8861	LDB1	41.11	-1.489	35.09	46.97	4.69	22.2586	0.72	70.8817	83.3914
TRCN0000021787	NM_003893	8861	LDB1	41.11	-1.489	26.47	45.02	5.1	36.1653	19.93	49.4774	52.8608
TRCN0000146961	NM_001037231	285735	LOC285735	49.63	-1.631	31.06	54.26	33.81	48.9316	5.23	39.7792	nd
TRCN0000149175	NM_001037231	285735	LOC285735	49.63	-1.631	37.41	59.76	40.88	44.2016	-10.3	75.2871	nd
TRCN0000148945	NM_020746	57506	MAVS	54.8	-1.705	62.208	81.6	-5.21954	22.7302	32.99	84.8925	58.6775
TRCN0000149206	NM_020746	57506	MAVS	54.8	-1.705	44.8666	66.78	-44.5676	-4.56623	47.8396	71.1162	52.0368
TRCN0000017353	NM_003926	53615	MBD3	55.69	-1.619	41.01	52.52	27.89	34.1831	19.23	38.0146	59.2464
TRCN0000017356	NM_003926	53615	MBD3	55.69	-1.619	71.57	76.43	7.32	47.3549	15.02	47.6958	46.9656
TRCN0000017357	NM_003926	53615	MBD3	55.69	-1.619	48.98	36.92	-9.39	14.1312	15.34	46.2253	23.1562
TRCN0000011749	NM_000529	4158	MC2R	31.23	-1.597	38.35	37.71	5.63	24.4518	19.63	39.0795	nd
TRCN0000011751	NM_000529	4158	MC2R	31.23	-1.597	54.27	69.11	21.33	-24.4883	19.25	42.3657	nd
TRCN0000018574	NM_005120	9968	MED12	-40.26	1.774	-109.57	-34.18	-21.53	-94.3503	8.71	-467.649	58.2456
TRCN0000018576	NM_005120	9968	MED12	-40.26	1.774	-64.58	-25.83	4.83	-15.0722	22.91	-198.97	41.1547
TRCN0000136705	NM_144645	132989	MGC26744	48.16	-1.471	56.05	-21	-24.46	-47.2138	-3.78	25.8595	60.4979
TRCN0000136940	NM_144645	132989	MGC26744	48.16	-1.471	29.98	67.04	35.59	-33.1169	5.2	43.4212	13.2461
TRCN0000050538	NM_001585	758	MPPED1	38.62	-1.319	35.7	57.26	3.65	8.48036	0.99	52.5877	41.1547
TRCN0000050539	NM_001585	758	MPPED1	38.62	-1.319	26.8	78.14	24.11	-16.3016	-0.94	53.8842	53.6706
TRCN0000107108	NM_144687	91662	NALP12	-44.82	1.819	-56.25	-22.11	-15.57	-11.7436	8.9	-227.161	nd
TRCN0000107109	NM_144687	91662	NALP12	-44.82	1.819	-44.54	-63.34	-13.73	-151.348	21.91	-36.1314	nd
TRCN0000060828	NM_024831	96764	NCOA6IP	-138.04	2.215	-65.77	-39.15	-45.44	-3.3067	-18.04	-109.701	39.7096
TRCN0000060831	NM_024831	96764	NCOA6IP	-138.04	2.215	-55.89	-13.08	8.95	3.71073	10.07	-47.2567	9.56206
TRCN0000005146	NM_006656	10825	NEU3	52.62	-1.984	57.82	42.71	-47.4	51.9352	24.33	70.3727	25.7738
TRCN0000005147	NM_006656	10825	NEU3	52.62	-1.984	66.12	73.69	-2.59	45.6976	16.5	40.1261	17.9258
TRCN0000005149	NM_006656	10825	NEU3	52.62	-1.984	56.79	47.98	23.97	29.0142	19.65	42.7638	13.8454
TRCN0000010926	NM_006656	10825	NEU3	52.62	-1.984	33.92	4.65	24.11	27.6076	-7.12	31.4609	72.7373
TRCN0000074799	NM_001003796	4809	NHP2L1	41.08	-1.921	44.26	66.16	2.74	30.8056	9.81	35.3824	62.2382
TRCN0000074801	NM_001003796	4809	NHP2L1	41.08	-1.921	25.79	64.49	5.14	-150.931	8.98	30.7445	48.5943
TRCN0000074802	NM_001003796	4809	NHP2L1	41.08	-1.921	25.02	46.32	21.25	-47.4095	11.96	34.2529	48.9494
TRCN0000020024	NM_016489	51251	NT5C3	-78.91	1.735	-43.61	-66.21	-25.89	-90.5435	17.19	-33.3299	77.9324
TRCN0000020025	NM_016489	51251	NT5C3	-78.91	1.735	-125.86	-25.62	-50.29	-108.186	18.85	-65.8639	97.0333
TRCN0000115882	NM_152729	221294	NT5DC1	-62.39	1.928	-139.9	-47.07	-65.97	-5.07505	-6.46	-89.2115	46.0386
TRCN0000115883	NM_152729	221294	NT5DC1	-62.39	1.928	-42.95	-56.63	-13.71	56.6316	4.14	-77.7685	82.3835
TRCN0000058578	NM_006179	4909	NTF4	-71.55	1.738	-72.42	8.02	-9.02	-12.4141	-19.09	-212.387	58.3901
TRCN0000058579	NM_006179	4909	NTF4	-71.55	1.738	-32.06	34.53	-6.4	-121.927	4.74	-43.23	54.1498
TRCN0000058580	NM_006179	4909	NTF4	-71.55	1.738	-66.55	7.54	-28.56	-161.49	9.76	-115.596	80.9878
TRCN0000059958	NM_014669	9688	NUP93	78.81	-1.535	59.18	72.28	73.22	54.43	-6.97	51.9258	68.5747
TRCN0000059959	NM_014669	9688	NUP93	78.81	-1.535	79.2	85.26	76.4	85.431	18.51	74.3268	83.2178
TRCN0000059961	NM_014669	9688	NUP93	78.81	-1.535	80.47	89.21	71.74	89.6663	16.7	75.5428	79.9733
TRCN0000059962	NM_014669	9688	NUP93	78.81	-1.535	49.38	60.42	7.82	24.4123	11.85	30.5843	57.8092
TRCN0000013513	NM_014089	9818	NUPL1	67.45	-2.649	40.02	66.31	0.55	70.6793	16.04	61.9755	80.7224
TRCN0000013514	NM_014089	9818	NUPL1	67.45	-2.649	47.05	62.86	25.16	86.1629	26.48	26.2865	83.8456
TRCN0000060610	NM_001004450	347169	OR1B1	-150.89	2.431	-77.24	-70.84	-35.22	50.8975	29.18	-117.096	82.8652
TRCN0000060611	NM_001004450	347169	OR1B1	-150.89	2.431	-55.32	-28.01	-19	23.4958	5.62	-27.3089	nd
TRCN0000134093	NM_139280	94103	ORMDL3	-72.98	2.207	-34.43	12.04	-16.76	46.0262	3.3	-28.6395	64.3987
TRCN0000163535	NM_139280	94103	ORMDL3	-72.98	2.207	-139.44	-26.55	-40.13	39.3262	4.35	-33.1759	99.8894
TRCN0000009461	NM_002563	5028	P2RY1	33.04	-1.552	28.14	47.44	4.64	27.9978	-25.08	57.9552	-6.80654
TRCN0000009462	NM_002563	5028	P2RY1	33.04	-1.552	27.15	20.75	11.71	-38.4296	-20.35	60.7708	44.3289
TRCN0000005453	NM_019088	54623	PAF1	41.1	-1.576	64.58	32.33	42.89	77.9111	-23.49	75.5145	78.8314
TRCN0000005454	NM_019088	54623	PAF1	41.1	-1.576	39.62	36.67	30.01	7.64244	-2.41	35.6059	73.0193
TRCN0000005455	NM_019088	54623	PAF1	41.1	-1.576	43.99	59.84	8.45	-28.0695	-24.34	70.1666	nd
TRCN0000010939	NM_019088	54623	PAF1	41.1	-1.576	32.5	3.85	17.49	14.4185	17.68	62.2382	86.1784
TRCN0000055494	NM_018936	56133	PCDHB2	34.48	-1.377	27.42	37.16	-9.75	43.4294	-0.42	58.0037	63.3979
TRCN0000055497	NM_018936	56133	PCDHB2	34.48	-1.377	28.16	3.38	-5	-40.4226	-5.02	28.1364	-315.544
TRCN0000083510	NM_005018	5133	PDCD1	-73.33	1.865	-60.51	-41.96	-19.11	-113.509	-1.48	-94.531	nd
TRCN0000083512	NM_005018	5133	PDCD1	-73.33	1.865	-37.36	-16.67	-44.75	48.4735	15.65	-52.0979	nd
TRCN0000133883	NM_152595	161779	PGBD4	-51.45	1.681	-42.25	12.69	-19.1	-27.7934	24.93	-161.776	-32.8686
TRCN0000135367	NM_152595	161779	PGBD4	-51.45	1.681	-64.75	7.15	11.63	53.3873	20.59	-72.7078	-8.67349
TRCN0000052688	NM_080672	116154	PHACTR3	35.22	-1.327	41.82	33.08	28.33	-1.6828	23.16	65.5319	30.5041
TRCN0000052689	NM_080672	116154	PHACTR3	35.22	-1.327	34.17	58.44	43.92	23.9997	3.52	49.7104	84.5573
TRCN0000074878	NM_032758	84844	PHF5A	63	-1.698	81.33	40.86	-23.52	62.3	-4.87	77.3905	52.6971
TRCN0000074879	NM_032758	84844	PHF5A	63	-1.698	50.04	36.08	-27.95	15.2189	-11.82	53.8309	53.9906
TRCN0000074880	NM_032758	84844	PHF5A	63	-1.698	62.75	52.63	37.79	32.1863	-23.04	43.7471	62.3688
TRCN0000074882	NM_032758	84844	PHF5A	63	-1.698	49.96	42.74	-35.74	22.0539	-14.43	43.9417	39.2903
TRCN0000056103	NM_016112	9033	PKD2L1	44.62	-1.394	36.97	47.89	5.13	12.0173	-14.83	51.2548	nd
TRCN0000056105	NM_016112	9033	PKD2L1	44.62	-1.394	64.99	62.92	28.27	-28.145	-9.79	61.4892	nd
TRCN0000130159	NM_020715	57475	PLEKHH1	-111.91	2.33	-87.78	-60.71	-51.99	-34.2014	24.25	-25.9921	63.5245
TRCN0000131144	NM_020715	57475	PLEKHH1	-111.91	2.33	-40.12	-67.13	-60.39	-95.6779	5.76	-103.261	62.1071
TRCN0000021284	NM_000937	5430	POLR2A	45.09	-1.39	32.32	54.08	12.79	22.7122	-9.38	64.0267	66.0849
TRCN0000021285	NM_000937	5430	POLR2A	45.09	-1.39	61.75	81.79	51.28	59.1121	19.8	28.7975	40.1261
TRCN0000021287	NM_000937	5430	POLR2A	45.09	-1.39	51.44	54.7	34.58	63.5776	17.88	50.5172	60.0851
TRCN0000021364	NM_004805	5433	POLR2D	69.96	-2.125	57.93	61.32	24.1	20.8367	-9.3	46.2253	66.7829
TRCN0000021366	NM_004805	5433	POLR2D	69.96	-2.125	74.61	62.36	50.88	78.1272	10.02	61.0418	69.7501
TRCN0000021367	NM_004805	5433	POLR2D	69.96	-2.125	44.62	50.93	26.99	66.2528	-2.85	35.6059	57.3683
TRCN0000014778	NM_016307	51450	PRRX2	-25.04	1.683	-66.64	-30.35	-29.69	50.2696	23.32	-157.576	71.2825
TRCN0000014780	NM_016307	51450	PRRX2	-25.04	1.683	-37.16	12.14	11.52	75.1558	20.09	-98.6185	65.7304
TRCN0000050504	NM_002802	5700	PSMC1	46.76	-1.586	47.37	73.75	-2.37	60.9289	19.17	56.2203	26.7957
TRCN0000050506	NM_002802	5700	PSMC1	46.76	-1.586	52.94	65.66	0.95	73.109	15.13	32.4825	34.707
TRCN0000052040	NM_006503	5704	PSMC4	52.53	-1.42	27.81	67.87	-9.64	-2.43431	-19.34	33.412	63.7764
TRCN0000052041	NM_006503	5704	PSMC4	52.53	-1.42	38.4	76.05	13.42	74.2841	-2.07	30.5843	65.9671
TRCN0000020259	NM_002805	5705	PSMC5	67.85	-1.529	83.05	89.32	72.33	75.454	19.49	67.1264	81.8882
TRCN0000020263	NM_002805	5705	PSMC5	67.85	-1.529	32.78	30.08	24.19	51.8851	-38.6	46.2253	53.3484
TRCN0000058088	NM_002808	5708	PSMD2	66.81	-1.526	57.79	68.71	45.96	71.2971	18.77	32.9489	58.2456
TRCN0000058089	NM_002808	5708	PSMD2	66.81	-1.526	63.45	64.34	24.2	54.0754	-7.29	55.4551	60.9065
TRCN0000058092	NM_002808	5708	PSMD2	66.81	-1.526	56.17	51.27	14.94	34.2713	3.17	62.0194	71.0828
TRCN0000045373	NM_018292	55278	QRSL1	-74.38	1.805	-35.46	33.82	18.33	-39.2986	25.74	-39.3133	36.9311
TRCN0000045375	NM_018292	55278	QRSL1	-74.38	1.805	-41	-3.23	-7.34	-94.6913	13.36	-85.1036	-27.0151
TRCN0000072934	NM_004583	5878	RAB5C	39.79	-1.519	41.03	15.42	-64.4	53.0914	-27.27	65.0508	93.1843
TRCN0000072935	NM_004583	5878	RAB5C	39.79	-1.519	33.72	60.15	22.69	2.80004	-27.82	28.1364	91.5798
TRCN0000047928	NM_006325	5901	RAN	82.59	-2.193	90.05	89.84	71.74	87.4802	30.05	57.2696	65.1314
TRCN0000047929	NM_006325	5901	RAN	82.59	-2.193	80.48	88.18	72.22	92.8571	28.18	71.3157	75.2586
TRCN0000047931	NM_006325	5901	RAN	82.59	-2.193	85.41	91.72	67.05	90.919	9.16	59.5746	64.8889
TRCN0000060429	NM_016290	51720	RAP80	-82.2	2.008	-28.43	-0.12	-19.61	-86.8198	-3.65	-82.5553	59.2464
TRCN0000060430	NM_016290	51720	RAP80	-82.2	2.008	-43.99	-1.42	-3.61	-123.641	0.62	-243.03	nd
TRCN0000039985	NM_002908	5966	REL	38.03	-1.588	30.51	18.34	-10.32	33.9509	-2.5	56.6731	23.687
TRCN0000039986	NM_002908	5966	REL	38.03	-1.588	66.09	32.2	43.75	73.8593	14.77	64.0682	27.5529
TRCN0000014684	NM_021975	5970	RELA	33.59	-1.858	76.77	48.68	75.91	66.9186	29.01	73.0193	73.4828
TRCN0000014686	NM_021975	5970	RELA	33.59	-1.858	43.74	60.1	46.82	59.436	17.38	59.6679	56.4725
TRCN0000014687	NM_021975	5970	RELA	33.59	-1.858	53.66	45.66	41.83	38.3443	17.03	77.9324	72.5477
TRCN0000047820	NM_004310	399	RHOH	58.47	-1.556	44.8	43.58	30.04	14.6992	16.15	29.1258	-6.43702
TRCN0000047821	NM_004310	399	RHOH	58.47	-1.556	58.49	54.11	-16.42	33.0477	20.68	57.7116	37.3668
TRCN0000151446	NM_014314	23586	RIG-I	41.8	-1.541	36.629	21.04	-16.094	-52.4019	-0.118937	51.4234	70.5773
TRCN0000151583	NM_014314	23586	RIG-I	41.8	-1.541	39.3334	14.96	-3.17285	-30.2968	24.9999	64.3164	71.3819
TRCN0000153712	NM_014314	23586	RIG-I	41.8	-1.541	43.8631	36.88	15.5758	-44.6523	3.89531	51.0855	68.0254
TRCN0000033999	NM_032322	84282	RNF135	37.7	-1.395	74.88	72.83	55.65	59.3972	20.6	70.2011	59.2464
TRCN0000034002	NM_032322	84282	RNF135	37.7	-1.395	46.68	3.66	9.32	-19.1429	4.39	44.7773	21.5416
TRCN0000018862	NM_002947	6119	RPA3	-55.27	1.729	-26.19	-38.61	2.19	-9.96454	20.33	-147.084	nd
TRCN0000018864	NM_002947	6119	RPA3	-55.27	1.729	-34.62	-55.17	22.89	-87.8975	22.76	-61.8884	nd
TRCN0000117767	NM_001029	6231	RPS26	42.75	-1.532	72.1	50.31	57.12	69.866	8.45	36.7122	70.2698
TRCN0000117769	NM_001029	6231	RPS26	42.75	-1.532	50.7	38.8	29.31	27.14	-4.13	38.868	62.8869
TRCN0000074943	NM_001032	6235	RPS29	32.63	-1.553	46	58.2	34.74	9.40367	-31.48	64.3987	41.3583
TRCN0000074944	NM_001032	6235	RPS29	32.63	-1.553	43.32	-43.35	28.51	78.3797	16.65	56.4725	53.1864
TRCN0000029479	NM_002295	3921	RPSA	76.52	-1.563	65.49	47.23	33.27	53.7802	-5.52	33.1809	85.6909
TRCN0000029480	NM_002295	3921	RPSA	76.52	-1.563	51.37	-17.75	15.27	17.108	-8.5	54.0437	80.7891
TRCN0000019756	NM_171999	27164	SALL3	-119.09	2.353	-41.95	15.96	-37	22.3619	19.06	-222.657	-7.54944
TRCN0000019757	NM_171999	27164	SALL3	-119.09	2.353	-195.44	-50.65	-31.66	5.16975	-23.34	-34.2573	71.6779
TRCN0000061630	NM_004186	6405	SEMA3F	78.9	-1.478	60.42	60.42	-16.06	40.4977	-35.07	78.0342	82.5657
TRCN0000061632	NM_004186	6405	SEMA3F	78.9	-1.478	31.88	53.86	3.27	-68.3183	-32.01	29.8588	99.8755
TRCN0000134946	NM_017438	54093	SETD4	-68.52	2.25	-27.55	-54.25	13.33	-77.0733	7.8	-80.042	27.5529
TRCN0000137161	NM_017438	54093	SETD4	-68.52	2.25	-74.42	-82.19	-79.48	-113.794	-8.42	-412.778	56.9227
TRCN0000006597	NM_005877	10291	SF3A1	45.05	-1.747	77.31	74.54	-10.75	17.7418	-4.49	63.6507	72.4524
TRCN0000006600	NM_005877	10291	SF3A1	45.05	-1.747	92	91.3	58.86	77.7814	21.76	70.4752	76.5119
TRCN0000001093	NM_006924	6426	SFRS1	61.45	-2.117	84.61	71.82	45.2	67.5169	11.53	86.1784	25.7738
TRCN0000001094	NM_006924	6426	SFRS1	61.45	-2.117	34.52	-5.45	-22.48	40.6418	12.85	53.1864	-7.92282
TRCN0000001096	NM_006924	6426	SFRS1	61.45	-2.117	84.58	73.96	50.39	83.7541	-1.93	84.068	40.1261
TRCN0000043699	NM_153247	222962	SLC29A4	19.79	-1.88	73.64	83.75	7.28	49.634	9.53	69.8896	77.5467
TRCN0000043700	NM_153247	222962	SLC29A4	19.79	-1.88	50.86	81.33	62.43	82.6649	15.83	75.8795	89.882
TRCN0000043864	NM_025181	80255	SLC35F5	54.02	-1.706	62.03	-6.94	-8.39	39.6707	-11.4	62.8011	58.1006
TRCN0000043865	NM_025181	80255	SLC35F5	54.02	-1.706	46.6	24.18	11.86	-12.8211	20.29	30.8245	74.2079
TRCN0000015780	NM_003079	6605	SMARCE1	55.39	-1.425	38.84	48.01	17.17	64.656	-1.63	47.1491	88.1332
TRCN0000015781	NM_003079	6605	SMARCE1	55.39	-1.425	47.27	42.63	46.38	35.6784	-26.05	75.6836	77.6244
TRCN0000045805	NM_004595	6611	SMS	42.46	-1.33	37.97	55	-8.97	40.4773	-2.67	52.2579	84.3959
TRCN0000045806	NM_004595	6611	SMS	42.46	-1.33	30.89	4.85	-1.06	66.6949	-4.77	55.6092	72.0678
TRCN0000051828	NM_014014	23020	SNRNP200	51.98	-1.407	39.32	66.9	0.63	-36.7723	29.97	43.812	65.1314
TRCN0000051829	NM_014014	23020	SNRNP200	51.98	-1.407	43.16	69.47	9.98	-11.2204	31.87	67.504	73.9384
TRCN0000051830	NM_014014	23020	SNRNP200	51.98	-1.407	72.18	84.03	27.08	-2.24626	28.9	67.278	70.5773
TRCN0000051831	NM_014014	23020	SNRNP200	51.98	-1.407	82.7	86.47	34.44	2.17766	27.46	80.8112	82.0756
TRCN0000002612	NM_017857	54961	SSH3	34.74	-1.586	41.8	35.09	24.88	46.0674	20.75	38.4428	20.7216
TRCN0000002613	NM_017857	54961	SSH3	34.74	-1.586	43.01	61.51	-43.67	-57.0499	18.1	72.1645	68.3561
TRCN0000010721	NM_017857	54961	SSH3	34.74	-1.586	63.1	56.05	8.76	4.81694	-3.85	66.2022	75.4295
TRCN0000063628	NM_003227	7036	TFR2	-54.61	1.908	-33	-29.67	-55.77	-91.5192	15.19	-54.5778	nd
TRCN0000063630	NM_003227	7036	TFR2	-54.61	1.908	-32.17	-15.67	-5.45	-61.073	-2.64	-378.438	nd
TRCN0000048739	NM_182578	284486	THEM5	37.25	-1.629	41.68	77.21	20.13	32.5261	10.01	45.3485	nd
TRCN0000048740	NM_182578	284486	THEM5	37.25	-1.629	76.41	77.74	4.81	62.8316	13.13	67.0504	nd
TRCN0000046719	NM_003249	7064	THOP1	46.03	-1.395	27.44	0.64	-43.41	21.5686	11.87	48.4754	65.6115
TRCN0000046721	NM_003249	7064	THOP1	46.03	-1.395	26.28	7.48	7.39	-21.9504	13.21	29.8588	6.6967
TRCN0000138971	NM_017728	54868	TMEM104	60.34	-1.605	72.75	62.71	31.7	21.033	-30.5	37.6555	12.6427
TRCN0000142898	NM_017728	54868	TMEM104	60.34	-1.605	78.73	67.88	51.2	77.908	-1.05	73.1437	59.9465
TRCN0000138113	NM_018295	55281	TMEM140	-68.11	2.551	-25.11	-32.38	-4.14	-2.19661	-12.72	-266.378	30.9841
TRCN0000138320	NM_018295	55281	TMEM140	-68.11	2.551	-51.98	-59.86	-23.78	17.9497	-7.74	-152.859	-15.2686
TRCN0000138340	NM_018295	55281	TMEM140	-68.11	2.551	-30.4	-2.29	-11.79	-67.203	-18.57	-161.776	56.3214
TRCN0000138573	NM_018295	55281	TMEM140	-68.11	2.551	-76.35	-40.41	-34.12	-45.7301	-5.62	-67.9851	47.3319
TRCN0000135863	NM_020959	57719	TMEM16H	-88.2	1.681	-49	13.89	-7.5	38.889	22.93	-86.3911	54.624
TRCN0000138688	NM_020959	57719	TMEM16H	-88.2	1.681	-39.01	0.28	-35.7	-37.1047	9.86	-69.7408	28.5503
TRCN0000146944	NM_003492	8269	TMEM187	47.88	-1.454	46	26.59	38.73	15.1936	5.88	36.3455	51.3673
TRCN0000149920	NM_003492	8269	TMEM187	47.88	-1.454	54.31	42.97	5.23	42.4588	28.91	74.5924	76.5119
TRCN0000002040	NM_005781	10188	TNK2	41.28	-1.6	41.18	44.43	-12.68	2.40521	15.34	53.5098	-31.0393
TRCN0000002042	NM_005781	10188	TNK2	41.28	-1.6	45.41	30.68	17.86	33.6717	9.7	46.7815	71.0828
TRCN0000153763	NM_006082	10376	TUBA1B	75.64	-1.531	70.17	65.03	20.16	86.8132	20.93	52.4231	87.104
TRCN0000153865	NM_006082	10376	TUBA1B	75.64	-1.531	60.82	88.61	39.71	80.8088	-1.92	55.4551	90.5922
TRCN0000157518	NM_006082	10376	TUBA1B	75.64	-1.531	56.69	76.19	58.87	88.1921	27.25	31.0638	70.2698
TRCN0000151897	NM_007020	11066	U1SNRNPBP	53.28	-1.579	37.25	3.48	-36.52	26.2728	9.28	50.9157	45.2853
TRCN0000156273	NM_007020	11066	U1SNRNPBP	53.28	-1.579	38.02	-10.99	-53.15	8.09998	25.35	60.4066	41.7633
TRCN0000060144	NM_003355	7351	UCP2	72.03	-1.408	55.06	1.4	24.2	19.4102	8.53	38.9386	84.717
TRCN0000060145	NM_003355	7351	UCP2	72.03	-1.408	59.67	65.61	-23.4	75.28	19.61	52.4231	85.2887
TRCN0000147673	NM_152404	133688	UGT3A1	-58.24	1.782	-35.33	-22.46	0.19	38.269	20.98	-50.3509	43.5518
TRCN0000150035	NM_152404	133688	UGT3A1	-58.24	1.782	-90.29	-61.72	-12.03	33.3123	22.12	-117.096	-130.537
TRCN0000150098	NM_152404	133688	UGT3A1	-58.24	1.782	-27.81	-5.21	7	55.6424	25.98	-38.8313	-38.0317
TRCN0000038861	NM_203494	373509	USP50	41.21	-2.042	54.73	30.06	43.43	78.3741	28.71	30.5843	nd
TRCN0000038862	NM_203494	373509	USP50	41.21	-2.042	71.01	76.63	24.79	76.9539	21.9	75.6274	nd
TRCN0000038863	NM_203494	373509	USP50	41.21	-2.042	26.8	32.21	-1.65	40.6731	7.58	38.3004	nd
TRCN0000002132	NM_003384	7443	VRK1	34.75	-1.358	34.68	49.78	-24.6	-66.2182	-36.61	52.3681	65.849
TRCN0000002133	NM_003384	7443	VRK1	34.75	-1.358	33.08	46.39	9.76	40.7129	-14.31	83.3338	74.2972
TRCN0000056195	NM_198496	340706	VWA2	-64.61	1.939	-30.09	-13.28	-36.84	-102.176	-5.41	-63.9588	-168.515
TRCN0000056196	NM_198496	340706	VWA2	-64.61	1.939	-85.56	-44.6	-69.28	-74.7869	-7.03	-58.3738	-178.949
TRCN0000033375	NM_024494	7482	WNT2B	-80.74	1.926	-35.13	-24.57	-37.9	-24.5299	18.17	-202.793	75.7678
TRCN0000033376	NM_024494	7482	WNT2B	-80.74	1.926	-68.11	-35.65	-15.82	-79.9927	-7.51	-198.625	47.1491
TRCN0000033377	NM_024494	7482	WNT2B	-80.74	1.926	-59.27	-33	-23.14	-19.8588	-6.05	-58.9236	44.7135
TRCN0000062069	NM_003396	7484	WNT9B	-109.75	1.933	-44.94	-16.29	-43.59	-189.479	-8.97	-213.471	19.6149
TRCN0000062072	NM_003396	7484	WNT9B	-109.75	1.933	-26.96	-42.52	-31.9	-49.2141	-7.35	-65.0992	65.849
TRCN0000152210	NM_003400	7514	XPO1	24.28	-1.597	55.28	52.78	9.36	52.1366	-2.33	57.5648	42.9618
TRCN0000152787	NM_003400	7514	XPO1	24.28	-1.597	67.36	44.16	25.21	28.4605	30.59	46.4732	27.8035
TRCN0000154386	NM_003400	7514	XPO1	24.28	-1.597	67.07	57.72	32.92	32.7772	16.66	25.0846	34.9329
TRCN0000133990	NM_015336	23390	ZDHHC17	-66.36	1.902	-91.77	-69.62	-38.83	-13.6171	7.7	-76.949	25.5161
TRCN0000134447	NM_015336	23390	ZDHHC17	-66.36	1.902	-33.61	-19.53	-8.53	6.53241	23.7	-76.3368	34.0246
TRCN0000138337	NM_015336	23390	ZDHHC17	-66.36	1.902	-30	-3.2	-36.95	-18.2921	-16.75	-179.594	-74.7146
TRCN0000017329	NM_003411	7544	ZFY	-72.91	1.859	-251.85	-92.91	-104.34	74.8974	-15.15	-263.008	nd
TRCN0000017332	NM_003411	7544	ZFY	-72.91	1.859	-73.72	-27.73	-41.53	-43.7477	-25.2	-172.263	nd
TRCN0000108210	NM_003412	7545	ZIC1	46.9	-1.58	56.58	42	38.93	51.1358	6.76	42.1656	-4.60849
TRCN0000108211	NM_003412	7545	ZIC1	46.9	-1.58	45.48	38.4	-15.86	24.9374	-16.75	52.6971	-48.9677
TRCN0000012969	NM_003446	7712	ZNF157	28.99	-1.366	44.44	59.29	18.24	-43.0788	-7.05	47.8767	41.9648
TRCN0000012971	NM_003446	7712	ZNF157	28.99	-1.366	33.86	44.13	35.44	39.523	12.39	58.8204	47.3319

## Sheet: 59 hits valid target knockdown
				Primary screen		secondary screens (IFNB1 inhibition, %)					qRT-PCR
TRC number	NM ID	Gene ID	Gene symbol	pIFNB1-LUC inhibition (%)	SSMD	SeV	polyI:C	MAVS	IRF3(5D)	pEF1α	IFN-β inhibition (%)	Target gene inhibition (%)
TRCN0000118827	NM_022070	63897	ABC1	40.96	-1.45	28.68	46.34	-13.97	26.768	28.61	48.4158	65.0104
TRCN0000118831	NM_022070	63897	ABC1	40.96	-1.45	63.98	34.89	38.46	44.1627	20.26	36.272	52.6971
TRCN0000043144	NM_001001344	492	ATP2B3	48.92	-1.756	55.28	63.89	7.5	-31.0044	13.49	66.358	41.7633
TRCN0000043145	NM_001001344	492	ATP2B3	48.92	-1.756	33.64	44.33	30.35	18.2471	7.74	42.2324	58.6775
TRCN0000134833	NM_001010860	161394	C14orf174	-101.67	2.637	-27.3	-47.18	-33.88	-31.587	19.33	-83.825	89.9866
TRCN0000136616	NM_001010860	161394	C14orf174	-101.67	2.637	-54.58	0.87	-7.79	8.52093	0.84	-253.898	90.8177
TRCN0000137820	NM_001010860	161394	C14orf174	-101.67	2.637	-46	-50.85	-35.7	9.69638	14.73	-80.667	85.9854
TRCN0000138460	NM_001010860	161394	C14orf174	-101.67	2.637	-31.48	-20.13	-29.4	-134.472	5.34	-39.3133	84.2873
TRCN0000138668	NM_001010860	161394	C14orf174	-101.67	2.637	-47.69	-26.74	-24.72	45.0479	-1.36	-300.925	92.6443
TRCN0000045083	NM_006030	9254	CACNA2D2	51.61	-1.591	63.13	63.76	-53.42	3.65025	12.17	55.4551	46.5967
TRCN0000045087	NM_006030	9254	CACNA2D2	51.61	-1.591	31.76	59.24	-22.9	-64.4211	-11.11	69.4693	92.6698
TRCN0000134237	NM_153376	257236	CCDC96	-103.9	2.959	-61.97	-77.6	-18.98	44.1334	0.37	-28.6395	99.9997
TRCN0000135004	NM_153376	257236	CCDC96	-103.9	2.959	-75.94	8.57	15.6	41.1877	-0.34	-111.16	99.9996
TRCN0000136032	NM_153376	257236	CCDC96	-103.9	2.959	-149.75	-106.73	-75.59	5.98513	21.36	-106.098	99.9996
TRCN0000047799	NM_001822	1123	CHN1	-78.34	2.06	-72.85	-47.65	-27.43	-3.1373	9.85	-43.23	56.7731
TRCN0000047802	NM_001822	1123	CHN1	-78.34	2.06	-35.47	8.68	8.19	-92.0518	0.31	-88.3392	46.4113
TRCN0000015655	NM_006079	10370	CITED2	54.36	-1.398	40.45	97.28	22.33	29.8289	18.95	36.9311	93.1369
TRCN0000015656	NM_006079	10370	CITED2	54.36	-1.398	60.89	66.06	45.72	68.0622	5.92	65.1314	85.5414
TRCN0000015657	NM_006079	10370	CITED2	54.36	-1.398	25.56	49.94	1.97	-19.9373	21.8	43.5518	67.3535
TRCN0000046061	NM_005694	10063	COX17	34.07	-1.603	67.94	52	24.94	18.1765	23.12	43.812	47.1491
TRCN0000046062	NM_005694	10063	COX17	34.07	-1.603	40.37	37.08	4.48	39.847	23.74	27.3853	79.7639
TRCN0000159129	NM_016396	51496	CTDSPL2	53.24	-1.344	48.17	46.28	24.25	-4.6428	-19.45	59.1521	97.8207
TRCN0000164548	NM_016396	51496	CTDSPL2	53.24	-1.344	28.69	34.2	-60.78	40.8829	-3.32	68.7195	99.9627
TRCN0000008778	NM_005494	10049	DNAJB6	37.26	-1.526	43.09	2.84	-21.16	-58.9659	-44.34	59.9465	97.3077
TRCN0000008780	NM_005494	10049	DNAJB6	37.26	-1.526	33.55	18.49	30.1	64.8125	-12.44	40.3332	40.9504
TRCN0000148774	NM_152436	144321	GLIPR1L2	42.86	-2.059	38.16	28.11	-30.45	41.0409	15.67	74.5042	47.8767
TRCN0000149510	NM_152436	144321	GLIPR1L2	42.86	-2.059	69.93	70.56	-18.36	41.1302	38.02	69.9938	41.9648
TRCN0000149781	NM_152436	144321	GLIPR1L2	42.86	-2.059	69.16	74.68	56.18	26.6779	27.11	48.117	73.0193
TRCN0000022184	NM_004491	2909	GRLF1	65.73	-1.576	24.97	-0.41	-10.19	62.8588	17.96	45.6633	71.9708
TRCN0000022185	NM_004491	2909	GRLF1	65.73	-1.576	45.72	39.1	42.27	69.77	7.24	33.3351	63.3979
TRCN0000036004	NM_004807	9394	HS6ST1	-156.62	3.126	-47.84	-11.55	-27.17	-109.577	9.17	-62.2629	61.7111
TRCN0000036005	NM_004807	9394	HS6ST1	-156.62	3.126	-116.32	-13.5	-36.53	-80.7059	-4.18	-62.8263	75.1727
TRCN0000036006	NM_004807	9394	HS6ST1	-156.62	3.126	-24.87	-3.35	7.86	-75.888	7.47	-51.3967	84.5573
TRCN0000005921	NM_001571	3661	IRF3	40	-1.323	34.16	20.12	29.15	-7.41678	-17.5	83.4489	65.3723
TRCN0000005923	NM_001571	3661	IRF3	40	-1.323	55.28	80.5	27.67	57.1082	0.02	81.1844	41.7633
TRCN0000045026	NM_004823	9424	KCNK6	23.78	-1.416	44.92	57.07	30.62	27.6248	-1.17	42.6314	74.2972
TRCN0000045027	NM_004823	9424	KCNK6	23.78	-1.416	80.73	67.87	8.33	14.3107	31.42	79.5761	91.8948
TRCN0000021785	NM_003893	8861	LDB1	41.11	-1.489	35.09	46.97	4.69	22.2586	0.72	70.8817	83.3914
TRCN0000021787	NM_003893	8861	LDB1	41.11	-1.489	26.47	45.02	5.1	36.1653	19.93	49.4774	52.8608
TRCN0000148945	NM_020746	57506	MAVS	54.8	-1.705	62.208	81.6	-5.21954	22.7302	32.99	84.8925	58.6775
TRCN0000149206	NM_020746	57506	MAVS	54.8	-1.705	44.8666	66.78	-44.5676	-4.56623	47.8396	71.1162	52.0368
TRCN0000017353	NM_003926	53615	MBD3	55.69	-1.619	41.01	52.52	27.89	34.1831	19.23	38.0146	59.2464
TRCN0000017356	NM_003926	53615	MBD3	55.69	-1.619	71.57	76.43	7.32	47.3549	15.02	47.6958	46.9656
TRCN0000018574	NM_005120	9968	MED12	-40.26	1.774	-109.57	-34.18	-21.53	-94.3503	8.71	-467.649	58.2456
TRCN0000018576	NM_005120	9968	MED12	-40.26	1.774	-64.58	-25.83	4.83	-15.0722	22.91	-198.97	41.1547
TRCN0000050538	NM_001585	758	MPPED1	38.62	-1.319	35.7	57.26	3.65	8.48036	0.99	52.5877	41.1547
TRCN0000050539	NM_001585	758	MPPED1	38.62	-1.319	26.8	78.14	24.11	-16.3016	-0.94	53.8842	53.6706
TRCN0000074799	NM_001003796	4809	NHP2L1	41.08	-1.921	44.26	66.16	2.74	30.8056	9.81	35.3824	62.2382
TRCN0000074801	NM_001003796	4809	NHP2L1	41.08	-1.921	25.79	64.49	5.14	-150.931	8.98	30.7445	48.5943
TRCN0000074802	NM_001003796	4809	NHP2L1	41.08	-1.921	25.02	46.32	21.25	-47.4095	11.96	34.2529	48.9494
TRCN0000020024	NM_016489	51251	NT5C3	-78.91	1.735	-43.61	-66.21	-25.89	-90.5435	17.19	-33.3299	77.9324
TRCN0000020025	NM_016489	51251	NT5C3	-78.91	1.735	-125.86	-25.62	-50.29	-108.186	18.85	-65.8639	97.0333
TRCN0000115882	NM_152729	221294	NT5DC1	-62.39	1.928	-139.9	-47.07	-65.97	-5.07505	-6.46	-89.2115	46.0386
TRCN0000115883	NM_152729	221294	NT5DC1	-62.39	1.928	-42.95	-56.63	-13.71	56.6316	4.14	-77.7685	82.3835
TRCN0000058578	NM_006179	4909	NTF4	-71.55	1.738	-72.42	8.02	-9.02	-12.4141	-19.09	-212.387	58.3901
TRCN0000058579	NM_006179	4909	NTF4	-71.55	1.738	-32.06	34.53	-6.4	-121.927	4.74	-43.23	54.1498
TRCN0000058580	NM_006179	4909	NTF4	-71.55	1.738	-66.55	7.54	-28.56	-161.49	9.76	-115.596	80.9878
TRCN0000059958	NM_014669	9688	NUP93	78.81	-1.535	59.18	72.28	73.22	54.43	-6.97	51.9258	68.5747
TRCN0000059959	NM_014669	9688	NUP93	78.81	-1.535	79.2	85.26	76.4	85.431	18.51	74.3268	83.2178
TRCN0000059961	NM_014669	9688	NUP93	78.81	-1.535	80.47	89.21	71.74	89.6663	16.7	75.5428	79.9733
TRCN0000059962	NM_014669	9688	NUP93	78.81	-1.535	49.38	60.42	7.82	24.4123	11.85	30.5843	57.8092
TRCN0000013513	NM_014089	9818	NUPL1	67.45	-2.649	40.02	66.31	0.55	70.6793	16.04	61.9755	80.7224
TRCN0000013514	NM_014089	9818	NUPL1	67.45	-2.649	47.05	62.86	25.16	86.1629	26.48	26.2865	83.8456
TRCN0000134093	NM_139280	94103	ORMDL3	-72.98	2.207	-34.43	12.04	-16.76	46.0262	3.3	-28.6395	64.3987
TRCN0000163535	NM_139280	94103	ORMDL3	-72.98	2.207	-139.44	-26.55	-40.13	39.3262	4.35	-33.1759	99.8894
TRCN0000005453	NM_019088	54623	PAF1	41.1	-1.576	64.58	32.33	42.89	77.9111	-23.49	75.5145	78.8314
TRCN0000005454	NM_019088	54623	PAF1	41.1	-1.576	39.62	36.67	30.01	7.64244	-2.41	35.6059	73.0193
TRCN0000010939	NM_019088	54623	PAF1	41.1	-1.576	32.5	3.85	17.49	14.4185	17.68	62.2382	86.1784
TRCN0000074878	NM_032758	84844	PHF5A	63	-1.698	81.33	40.86	-23.52	62.3	-4.87	77.3905	52.6971
TRCN0000074879	NM_032758	84844	PHF5A	63	-1.698	50.04	36.08	-27.95	15.2189	-11.82	53.8309	53.9906
TRCN0000074880	NM_032758	84844	PHF5A	63	-1.698	62.75	52.63	37.79	32.1863	-23.04	43.7471	62.3688
TRCN0000130159	NM_020715	57475	PLEKHH1	-111.91	2.33	-87.78	-60.71	-51.99	-34.2014	24.25	-25.9921	63.5245
TRCN0000131144	NM_020715	57475	PLEKHH1	-111.91	2.33	-40.12	-67.13	-60.39	-95.6779	5.76	-103.261	62.1071
TRCN0000021284	NM_000937	5430	POLR2A	45.09	-1.39	32.32	54.08	12.79	22.7122	-9.38	64.0267	66.0849
TRCN0000021285	NM_000937	5430	POLR2A	45.09	-1.39	61.75	81.79	51.28	59.1121	19.8	28.7975	40.1261
TRCN0000021287	NM_000937	5430	POLR2A	45.09	-1.39	51.44	54.7	34.58	63.5776	17.88	50.5172	60.0851
TRCN0000021364	NM_004805	5433	POLR2D	69.96	-2.125	57.93	61.32	24.1	20.8367	-9.3	46.2253	66.7829
TRCN0000021366	NM_004805	5433	POLR2D	69.96	-2.125	74.61	62.36	50.88	78.1272	10.02	61.0418	69.7501
TRCN0000021367	NM_004805	5433	POLR2D	69.96	-2.125	44.62	50.93	26.99	66.2528	-2.85	35.6059	57.3683
TRCN0000014778	NM_016307	51450	PRRX2	-25.04	1.683	-66.64	-30.35	-29.69	50.2696	23.32	-157.576	71.2825
TRCN0000014780	NM_016307	51450	PRRX2	-25.04	1.683	-37.16	12.14	11.52	75.1558	20.09	-98.6185	65.7304
TRCN0000052040	NM_006503	5704	PSMC4	52.53	-1.42	27.81	67.87	-9.64	-2.43431	-19.34	33.412	63.7764
TRCN0000052041	NM_006503	5704	PSMC4	52.53	-1.42	38.4	76.05	13.42	74.2841	-2.07	30.5843	65.9671
TRCN0000020259	NM_002805	5705	PSMC5	67.85	-1.529	83.05	89.32	72.33	75.454	19.49	67.1264	81.8882
TRCN0000020263	NM_002805	5705	PSMC5	67.85	-1.529	32.78	30.08	24.19	51.8851	-38.6	46.2253	53.3484
TRCN0000058088	NM_002808	5708	PSMD2	66.81	-1.526	57.79	68.71	45.96	71.2971	18.77	32.9489	58.2456
TRCN0000058089	NM_002808	5708	PSMD2	66.81	-1.526	63.45	64.34	24.2	54.0754	-7.29	55.4551	60.9065
TRCN0000058092	NM_002808	5708	PSMD2	66.81	-1.526	56.17	51.27	14.94	34.2713	3.17	62.0194	71.0828
TRCN0000072934	NM_004583	5878	RAB5C	39.79	-1.519	41.03	15.42	-64.4	53.0914	-27.27	65.0508	93.1843
TRCN0000072935	NM_004583	5878	RAB5C	39.79	-1.519	33.72	60.15	22.69	2.80004	-27.82	28.1364	91.5798
TRCN0000047928	NM_006325	5901	RAN	82.59	-2.193	90.05	89.84	71.74	87.4802	30.05	57.2696	65.1314
TRCN0000047929	NM_006325	5901	RAN	82.59	-2.193	80.48	88.18	72.22	92.8571	28.18	71.3157	75.2586
TRCN0000047931	NM_006325	5901	RAN	82.59	-2.193	85.41	91.72	67.05	90.919	9.16	59.5746	64.8889
TRCN0000014684	NM_021975	5970	RELA	33.59	-1.858	76.77	48.68	75.91	66.9186	29.01	73.0193	73.4828
TRCN0000014686	NM_021975	5970	RELA	33.59	-1.858	43.74	60.1	46.82	59.436	17.38	59.6679	56.4725
TRCN0000014687	NM_021975	5970	RELA	33.59	-1.858	53.66	45.66	41.83	38.3443	17.03	77.9324	72.5477
TRCN0000151446	NM_014314	23586	RIG-I	41.8	-1.541	36.629	21.04	-16.094	-52.4019	-0.118937	51.4234	70.5773
TRCN0000151583	NM_014314	23586	RIG-I	41.8	-1.541	39.3334	14.96	-3.17285	-30.2968	24.9999	64.3164	71.3819
TRCN0000153712	NM_014314	23586	RIG-I	41.8	-1.541	43.8631	36.88	15.5758	-44.6523	3.89531	51.0855	68.0254
TRCN0000117767	NM_001029	6231	RPS26	42.75	-1.532	72.1	50.31	57.12	69.866	8.45	36.7122	70.2698
TRCN0000117769	NM_001029	6231	RPS26	42.75	-1.532	50.7	38.8	29.31	27.14	-4.13	38.868	62.8869
TRCN0000074943	NM_001032	6235	RPS29	32.63	-1.553	46	58.2	34.74	9.40367	-31.48	64.3987	41.3583
TRCN0000074944	NM_001032	6235	RPS29	32.63	-1.553	43.32	-43.35	28.51	78.3797	16.65	56.4725	53.1864
TRCN0000029479	NM_002295	3921	RPSA	76.52	-1.563	65.49	47.23	33.27	53.7802	-5.52	33.1809	85.6909
TRCN0000029480	NM_002295	3921	RPSA	76.52	-1.563	51.37	-17.75	15.27	17.108	-8.5	54.0437	80.7891
TRCN0000061630	NM_004186	6405	SEMA3F	78.9	-1.478	60.42	60.42	-16.06	40.4977	-35.07	78.0342	82.5657
TRCN0000061632	NM_004186	6405	SEMA3F	78.9	-1.478	31.88	53.86	3.27	-68.3183	-32.01	29.8588	99.8755
TRCN0000006597	NM_005877	10291	SF3A1	45.05	-1.747	77.31	74.54	-10.75	17.7418	-4.49	63.6507	72.4524
TRCN0000006600	NM_005877	10291	SF3A1	45.05	-1.747	92	91.3	58.86	77.7814	21.76	70.4752	76.5119
TRCN0000043699	NM_153247	222962	SLC29A4	19.79	-1.88	73.64	83.75	7.28	49.634	9.53	69.8896	77.5467
TRCN0000043700	NM_153247	222962	SLC29A4	19.79	-1.88	50.86	81.33	62.43	82.6649	15.83	75.8795	89.882
TRCN0000043864	NM_025181	80255	SLC35F5	54.02	-1.706	62.03	-6.94	-8.39	39.6707	-11.4	62.8011	58.1006
TRCN0000043865	NM_025181	80255	SLC35F5	54.02	-1.706	46.6	24.18	11.86	-12.8211	20.29	30.8245	74.2079
TRCN0000015780	NM_003079	6605	SMARCE1	55.39	-1.425	38.84	48.01	17.17	64.656	-1.63	47.1491	88.1332
TRCN0000015781	NM_003079	6605	SMARCE1	55.39	-1.425	47.27	42.63	46.38	35.6784	-26.05	75.6836	77.6244
TRCN0000045805	NM_004595	6611	SMS	42.46	-1.33	37.97	55	-8.97	40.4773	-2.67	52.2579	84.3959
TRCN0000045806	NM_004595	6611	SMS	42.46	-1.33	30.89	4.85	-1.06	66.6949	-4.77	55.6092	72.0678
TRCN0000051828	NM_014014	23020	SNRNP200	51.98	-1.407	39.32	66.9	0.63	-36.7723	29.97	43.812	65.1314
TRCN0000051829	NM_014014	23020	SNRNP200	51.98	-1.407	43.16	69.47	9.98	-11.2204	31.87	67.504	73.9384
TRCN0000051830	NM_014014	23020	SNRNP200	51.98	-1.407	72.18	84.03	27.08	-2.24626	28.9	67.278	70.5773
TRCN0000051831	NM_014014	23020	SNRNP200	51.98	-1.407	82.7	86.47	34.44	2.17766	27.46	80.8112	82.0756
TRCN0000002613	NM_017857	54961	SSH3	34.74	-1.586	43.01	61.51	-43.67	-57.0499	18.1	72.1645	68.3561
TRCN0000010721	NM_017857	54961	SSH3	34.74	-1.586	63.1	56.05	8.76	4.81694	-3.85	66.2022	75.4295
TRCN0000138340	NM_018295	55281	TMEM140	-68.11	2.551	-30.4	-2.29	-11.79	-67.203	-18.57	-161.776	56.3214
TRCN0000138573	NM_018295	55281	TMEM140	-68.11	2.551	-76.35	-40.41	-34.12	-45.7301	-5.62	-67.9851	47.3319
TRCN0000146944	NM_003492	8269	TMEM187	47.88	-1.454	46	26.59	38.73	15.1936	5.88	36.3455	51.3673
TRCN0000149920	NM_003492	8269	TMEM187	47.88	-1.454	54.31	42.97	5.23	42.4588	28.91	74.5924	76.5119
TRCN0000153763	NM_006082	10376	TUBA1B	75.64	-1.531	70.17	65.03	20.16	86.8132	20.93	52.4231	87.104
TRCN0000153865	NM_006082	10376	TUBA1B	75.64	-1.531	60.82	88.61	39.71	80.8088	-1.92	55.4551	90.5922
TRCN0000157518	NM_006082	10376	TUBA1B	75.64	-1.531	56.69	76.19	58.87	88.1921	27.25	31.0638	70.2698
TRCN0000151897	NM_007020	11066	U1SNRNPBP	53.28	-1.579	37.25	3.48	-36.52	26.2728	9.28	50.9157	45.2853
TRCN0000156273	NM_007020	11066	U1SNRNPBP	53.28	-1.579	38.02	-10.99	-53.15	8.09998	25.35	60.4066	41.7633
TRCN0000060144	NM_003355	7351	UCP2	72.03	-1.408	55.06	1.4	24.2	19.4102	8.53	38.9386	84.717
TRCN0000060145	NM_003355	7351	UCP2	72.03	-1.408	59.67	65.61	-23.4	75.28	19.61	52.4231	85.2887
TRCN0000002132	NM_003384	7443	VRK1	34.75	-1.358	34.68	49.78	-24.6	-66.2182	-36.61	52.3681	65.849
TRCN0000002133	NM_003384	7443	VRK1	34.75	-1.358	33.08	46.39	9.76	40.7129	-14.31	83.3338	74.2972
TRCN0000033375	NM_024494	7482	WNT2B	-80.74	1.926	-35.13	-24.57	-37.9	-24.5299	18.17	-202.793	75.7678
TRCN0000033376	NM_024494	7482	WNT2B	-80.74	1.926	-68.11	-35.65	-15.82	-79.9927	-7.51	-198.625	47.1491
TRCN0000033377	NM_024494	7482	WNT2B	-80.74	1.926	-59.27	-33	-23.14	-19.8588	-6.05	-58.9236	44.7135
TRCN0000012969	NM_003446	7712	ZNF157	28.99	-1.366	44.44	59.29	18.24	-43.0788	-7.05	47.8767	41.9648
TRCN0000012971	NM_003446	7712	ZNF157	28.99	-1.366	33.86	44.13	35.44	39.523	12.39	58.8204	47.3319
