# Supplementary material for: Genome-wide RNAi Screen Reveals a New Role of a WNT/CTNNB1 Signaling Pathway as Negative Regulator of Virus-induced Innate Immune Responses
Source: PLoS Pathog. 2013 Jun 13;9(6):e1003416. doi: 10.1371/journal.ppat.1003416 (PMC3681753; doi:10.1371/journal.ppat.1003416)
Supplement: Table S2 — Venn diagram overlaps. Gene symbols identified with a (*) were validated in secondary screens, but discarded in the pEF1α specificity assay. (XLSX) [file ppat.1003416.s014.xlsx]

## Sheet: Venn diagram overlaps
NM_ID	Gene ID	Gene symbol	RNAi screen
NM_021975	5970	RELA	HIV Brass et al. et al.
			HIV Konig et al. et al.
			HIV Zhou et al. et al.
			Influenza Shapira et al.
			HCV Randall et al.
			NLR Yeretssian et al.
NM_020117	51520	LARS	HIV Brass et al.
NM_005742	10130	PDIA6	HIV Brass et al.
NM_033388	89849	ATG16L2*	HIV Brass et al.
NM_005877	10291	SF3A1	HIV Konig et al.
			Influenza Karlas et al.
			Influenza Konig et al.
NM_002788	5684	PSMA3	HIV Konig et al.
NM_032828	84914	ZNF587	HIV Konig et al.
NM_030571	80762	NDFIP1	HIV Konig et al.
			WNV Krishnan et al.
NM_002805	5705	PSMC5	HIV Konig et al.
NM_006503	5704	PSMC4	HIV Konig et al.
NM_000937	5430	POLR2A	HIV Konig et al.
NM_001515	2966	GTF2H2	HIV Konig et al.
NM_006362	10482	NXF1*	HIV Konig et al.
			Influenza Karlas et al.
			Influenza Shapira et al.
XM_290506	10992	SF3B2*	HIV Konig et al.
NM_006233	5438	POLR2I*	HIV Konig et al.
NM_006445	10594	PRPF8*	HIV Konig et al.
			Influenza Karlas et al.
			Influenza Shapira et al.
NM_152889	166012	CHST13	HIV Zhou et al.
NM_003400	7514	XPO1	HIV Zhou et al.
			Influenza Karlas et al.
NM_005494	10049	DNAJB6	HIV Zhou et al.
NM_002881	5899	RALB	HIV Zhou et al.
NM_033282	94233	OPN4*	HIV Zhou et al.
NM_003103	6651	SON	Influenza Karlas et al.
NM_005781	10188	TNK2	Influenza Karlas et al.
			Influenza Konig et al.
NM_002808	5708	PSMD2	Influenza Karlas et al.
NM_016451	1315	COPB1*	Influenza Karlas et al.
NM_002954	6233	RPS27A*	Influenza Karlas et al.
XM_377464	6830	SUPT6H*	Influenza Karlas et al.
			Influenza Shapira et al.
NM_003750	8661	EIF3S10*	Influenza Karlas et al.
NM_007209	11224	RPL35*	Influenza Karlas et al.
NM_183075	113612	CYP2U1*	Influenza Karlas et al.
			NLR Yeretssian et al.
NM_003752	8663	EIF3S8*	Influenza Karlas et al.
NM_001003796	4809	NHP2L1	Influenza Konig et al.
NM_002807	5707	PSMD1	Influenza Konig et al.
NM_001316	1434	CSE1L	Influenza Konig et al.
NM_003412	7545	ZIC1	Influenza Shapira et al.
NM_001300	1316	KLF6	Influenza Shapira et al.
			NLR Yeretssian et al.
NM_001571	3661	IRF3	Influenza Shapira et al.
			WNV Krishnan et al.
			HCV Elledge et al.
NM_020746	57506	VISA	Influenza Shapira et al.
NM_004346	836	CASP3	Influenza Shapira et al.
NM_003396	7484	WNT9B	Influenza Shapira et al.
NM_005082	7706	TRIM25	Influenza Shapira et al.
NM_018295	55281	TMEM140	Influenza Shapira et al.
NM_002269	3841	KPNA5	Influenza Shapira et al.
NM_003895	8867	SYNJ1	Influenza Shapira et al.
NM_139012	1432	MAPK14*	Influenza Shapira et al.
NM_003821	8767	RIPK2*	Influenza Shapira et al.
			HCV Elledge et al.
			NLR Yeretssian et al.
NM_014632	9645	MICAL2*	Influenza Shapira et al.
NM_005993	6904	TBCD*	Influenza Shapira et al.
			HCV Elledge et al.
NM_022134	64090	GAL3ST2	WNV Krishnan et al.
NM_004819	8189	SYMPK	WNV Krishnan et al.
NM_003893	8861	LDB1	WNV Krishnan et al.
NM_004823	9424	KCNK6	WNV Krishnan et al.
NM_006079	10370	CITED2	WNV Krishnan et al.
NM_018226	57140	RNPEPL1*	WNV Krishnan et al.
NM_007020	11066	U1SNRNPBP	HCV Elledge et al.
NM_005120	9968	MED12	HCV Elledge et al.
NM_001419	1994	ELAVL1	HCV Elledge et al.
			HCV Randall et al.
NM_000760	1441	CSF3R	HCV Elledge et al.
NM_203494	373509	USP50	NLR Yeretssian et al.
NM_000529	4158	MC2R	NLR Yeretssian et al.
NM_003914	8900	CCNA1	NLR Yeretssian et al.
NM_000020	94	ACVRL1	NLR Yeretssian et al.
NM_006877	2766	GMPR	NLR Yeretssian et al.
