# Supplementary material for: Genome-wide RNAi Screen Reveals a New Role of a WNT/CTNNB1 Signaling Pathway as Negative Regulator of Virus-induced Innate Immune Responses
Source: PLoS Pathog. 2013 Jun 13;9(6):e1003416. doi: 10.1371/journal.ppat.1003416 (PMC3681753; doi:10.1371/journal.ppat.1003416)
Supplement: Table S3 — Oligonucleotide sequences and UPL probe used for HTS qRT-PCR. (XLSX) [file ppat.1003416.s015.xlsx]

## Sheet: ListeMartinBaril-2010-10-15.pro
NM_ID	Gene description	Left primer batch #1	Right primer batch #1	UPL probe batch #1	Left primer batch #2	Right primer batch #2	UPL probe batch#2
NM_000020	NM_000020.2 Homo sapiens activin A receptor type II-like 1 (ACVRL1), transcript variant 1, mRNA	agacccccaccatcccta	cgcatcatctgagctaggc	71
NM_006924	NM_006924.4 Homo sapiens splicing factor, arginine/serine-rich 1 (SFRS1), transcript variant 1, mRNA	gcggtctgaaaacagagtgg	tttaaatcctgccaacttcca	16
NM_005781	NM_005781.4 Homo sapiens tyrosine kinase, non-receptor, 2 (TNK2), transcript variant 1, mRNA	cgtcgctgaagctgtgtct	cctcctctggctgcattct	16
NM_003384	NM_003384.2 Homo sapiens vaccinia related kinase 1 (VRK1), mRNA	agcaaggaacctggtgttga	tggactctctttctggttcttga	82
NM_017857	NM_017857.3 Homo sapiens slingshot homolog 3 (Drosophila) (SSH3), mRNA	acctgggctcagagtggaa	caagatgtgggtgaccctgt	17
NM_005399	NM_005399.3 Homo sapiens protein kinase, AMP-activated, beta 2 non-catalytic subunit (PRKAB2), mRNA	cagcctccctgactccaa	ctgtgtgggctttacggagt	18
NM_005082	NM_005082.4 Homo sapiens tripartite motif-containing 25 (TRIM25), mRNA	tcgagagcactggatgatgt	ttgttgtagctgctccacctt	18
NM_004346	NM_004346.3 Homo sapiens caspase 3, apoptosis-related cysteine peptidase (CASP3), transcript variant alpha, mRNA	ctggttttcggtgggtgt	ccactgagttttcagtgttctcc	34
NM_002788	NM_002788.2 Homo sapiens proteasome (prosome, macropain) subunit, alpha type, 3 (PSMA3), transcript variant 1, mRNA	aagaagcagagaaatatgctaagga	ggctaaatagttacattggactgga	67
NM_017906	NM_017906.2 Homo sapiens PAK1 interacting protein 1 (PAK1IP1), mRNA	tcctctttgggttcgctgta	agtgtgagcatggtgagtgaa	5
NM_006656	NM_006656.5 Homo sapiens sialidase 3 (membrane sialidase) (NEU3), mRNA	cagagaagcgttctacgagga	cttccatcagtggcttcagg	39
NM_019088	NM_019088.2 Homo sapiens Paf1, RNA polymerase II associated factor, homolog (S. cerevisiae) (PAF1), mRNA	cgaggaagaaatatacaaagacagg	tgctgtaatgctgtgagattga	76
NM_001571	NM_001571.4 Homo sapiens interferon regulatory factor 3 (IRF3), mRNA	cttggaagcacggcctac	cgggaacatatgcaccagt	18
NM_014954	NM_014954.3 Homo sapiens rabphilin 3A homolog (mouse) (RPH3A), transcript variant 2, mRNA	ggccccttcaatcaaagc	ctttctcctcatcagtcagctct	38
NM_014920	NM_014920.3 Homo sapiens intestinal cell (MAK-like) kinase (ICK), transcript variant 1, mRNA	acaacaagcatccacagtcg	tctttggctttatctcaccattt	1
NM_005877	NM_005877.4 Homo sapiens splicing factor 3a, subunit 1, 120kDa (SF3A1), transcript variant 1, mRNA	tcatgccagaggaggagttc	ttgggcacctggactttg	47
NM_001906	NM_001906.4 Homo sapiens chymotrypsinogen B1 (CTRB1), mRNA	tccctctggctcctctcc	gctgagcacagggtggat	7	tcaccgacgtgatgatctgt	tcaccgacgtgatgatctgt	58
NM_078483	NM_078483.2 Homo sapiens solute carrier family 36 (proton/amino acid symporter), member 1 (SLC36A1), mRNA	ggtcatgatctaccagttcattgt	gagagggtaggtcttccaagg	10
NM_005494	NM_005494.2 Homo sapiens DnaJ (Hsp40) homolog, subfamily B, member 6 (DNAJB6), transcript variant 2, mRNA	ggaagggacccattttcatt	ctgaacgcagagaaaaacga	38
NM_000840	NM_000840.2 Homo sapiens glutamate receptor, metabotropic 3 (GRM3), mRNA	catgtacaccacgtgcatca	catggttgtcgtctgcactc	69
NM_153445	NM_153445.1 Homo sapiens olfactory receptor, family 5, subfamily P, member 3 (OR5P3), mRNA	tcatcatcttcatacacccatgt	ccaatgtctacaaaggccaaat	6
NM_002563	NM_002563.2 Homo sapiens purinergic receptor P2Y, G-protein coupled, 1 (P2RY1), mRNA	cccgaaactgagctgcac	tcaacttaattgggggcatc	52
NM_002377	NM_002377.2 Homo sapiens MAS1 oncogene (MAS1), mRNA	ttcgctatgcccatgagact	tcccaaaggtcgaccaatac	62
NM_000529	NM_000529.2 Homo sapiens melanocortin 2 receptor (adrenocorticotropic hormone) (MC2R), mRNA	cccagaaagttcctgcttca	tcttcaggatcttttcttccttg	67	agacagccacacacaggaca	agacagccacacacaggaca	9
NM_003446	NM_003446.3 Homo sapiens zinc finger protein 157 (ZNF157), mRNA	ggagaacctggcagatctttt	cactcctgtcgggtgaaatc	5
NM_014089	NM_014089.3 Homo sapiens nucleoporin like 1 (NUPL1), transcript variant 1, mRNA	ttcgtctgctctgacatcaac	gctgttgtcccacccaaat	89	gcggtctgactctttcgtct	gcggtctgactctttcgtct	5
NM_001300	NM_001300.5 Homo sapiens Kruppel-like factor 6 (KLF6), transcript variant A, mRNA	aaagctcccacttgaaagca	ccttcccatgagcatctgtaa	2
NM_005048	NM_005048.2 Homo sapiens parathyroid hormone 2 receptor (PTH2R), mRNA	tctggggttggctaatgct	atggtgccatcagaatccag	16
NM_021975	NM_021975.3 Homo sapiens v-rel reticuloendotheliosis viral oncogene homolog A (avian) (RELA), transcript variant 1, mRNA	cgggatggcttctatgagg	ctccaggtcccgcttctt	47
NM_006268	NM_006268.3 Homo sapiens D4, zinc and double PHD fingers family 2 (DPF2), mRNA	cagtgcccgtaagaagctg	cctggtcggttcttgtaacg	65
NM_016307	NM_016307.3 Homo sapiens paired related homeobox 2 (PRRX2), mRNA	agcctcgtccccctacag	gtgcaggctgaactccttg	75
NM_002384	NM_002384.2 Homo sapiens methyl-CpG binding domain protein 1 (MBD1), transcript variant 4, mRNA	tgtgtagacgaggacgagctaa	tgccccatcctcagactc	44
NM_006079	NM_006079.3 Homo sapiens Cbp/p300-interacting transactivator, with Glu/Asp-rich carboxy-terminal domain, 2 (CITED2), mRNA	tcactttcaagttggctgtcc	cattccacaccctattatcatctgt	70	tttcgtttttgtagccttgaca	tttcgtttttgtagccttgaca	10
NM_003079	NM_003079.4 Homo sapiens SWI/SNF related, matrix associated, actin dependent regulator of chromatin, subfamily e, member 1 (SMARCE1), mRNA	cgacgagaacattccgatg	ccttcttcaccattctgttgg	82
NM_152677	NM_152677.2 Homo sapiens zinc finger and SCAN domain containing 4 (ZSCAN4), mRNA	tgcctcctggattcaaaca	tgttctataccatcactggtcctg	30
NM_144633	NM_144633.2 Homo sapiens potassium voltage-gated channel, subfamily H (eag-related), member 8 (KCNH8), mRNA	ttttggctctgaacgaatca	acagcagctccaatctctgg	63
NM_001419	NM_001419.2 Homo sapiens ELAV (embryonic lethal, abnormal vision, Drosophila)-like 1 (Hu antigen R) (ELAVL1), mRNA	cctcgtggatcagactacaggt	ctgggggtttatgaccattg	16
NM_003411	NM_003411.3 Homo sapiens zinc finger protein, Y-linked (ZFY), transcript variant 1, mRNA	tgagcagcaaattgatgagg	ttccggttttcaattccatc	44	ttgaattgcagccacaagag	ttgaattgcagccacaagag	17
NM_003926	NM_003926.5 Homo sapiens methyl-CpG binding domain protein 3 (MBD3), mRNA	accatggacctccccaag	cgacagcagcgtctcatc	71
NM_153716	NM_153716.1 Homo sapiens heat shock transcription factor, Y linked 2 (HSFY2), transcript variant 1, mRNA	ttcatctgtccccattagaagtg	ggtccaactgaggttgaagg	63	gatcagctgcccctcattc	gatcagctgcccctcattc	9
XM_292958	NM_001135649.1 Homo sapiens forkhead box I3 (FOXI3), mRNA	cgatagcttccccttctacca	cagttcggatcaagagtccaat	58
NM_006777	NM_006777.3 Homo sapiens zinc finger and BTB domain containing 33 (ZBTB33), mRNA	ttcttcttgttgggggactc	gaaatcagttttctactctccatgc	63
NM_005120	NM_005120.2 Homo sapiens mediator complex subunit 12 (MED12), mRNA	ccgatgtttaccctcaggac	ttttacattcaaggccgtcag	88
NM_002947	NM_002947.3 Homo sapiens replication protein A3, 14kDa (RPA3), mRNA	ggaaaatgaggctgaaatgg	ggtgctctgctgcttggt	50	ggaaaatgaggctgaaatgg	ggaaaatgaggctgaaatgg	84
NM_003662	NM_003662.2 Homo sapiens pirin (iron-binding nuclear protein) (PIR), transcript variant 1, mRNA	tcctgcaggggtccacta	ccccatatcggagtctaaaaag	58
NM_015642	NM_015642.3 Homo sapiens zinc finger and BTB domain containing 20 (ZBTB20), mRNA	gattaaagagcgcgaggaga	gcacaaacttgcaattcatca	41
NM_171999	NM_171999.2 Homo sapiens sal-like 3 (Drosophila) (SALL3), mRNA	ttcaccactaagggcaacct	agagccatggggttctcc	70	agccccagcacctcaagt	agccccagcacctcaagt	17
NM_016489	NM_016489.11 Homo sapiens 5'-nucleotidase, cytosolic III (NT5C3), transcript variant 3, mRNA	acgctattgaagttgatcctgtt	gcttttggtaaagcttgctga	31	tcgaatcaagaaccctacaagag	tcgaatcaagaaccctacaagag	17
NM_016538	NM_016538.1 Homo sapiens sirtuin (silent mating type information regulation 2 homolog) 7 (S. cerevisiae) (SIRT7), mRNA	ttggagatccccgcctat	ctgccttcttcaccagcac	87
NM_002805	NM_002805.4 Homo sapiens proteasome (prosome, macropain) 26S subunit, ATPase, 5 (PSMC5), mRNA	ccgccaatattatctgtccaa	ccggaggttttggctcttat	78
NM_003325	NM_003325.3 Homo sapiens HIR histone cell cycle regulation defective homolog A (S. cerevisiae) (HIRA), mRNA	attccaagcccccagaga	cacttcattctccacctcaatg	85
NM_022103	NM_022103.2 Homo sapiens zinc finger protein 667 (ZNF667), mRNA	gatgtcatgttggagaattaccg	catttggtctccgaaaggaa	54
NM_001515	NM_001515.3 Homo sapiens general transcription factor IIH, polypeptide 2, 44kDa (GTF2H2), mRNA	gcaaagtactgtgagctacctgtt	gatggtaagaccgtgccaag	32
NM_000937	NM_000937.3 Homo sapiens polymerase (RNA) II (DNA directed) polypeptide A, 220kDa (POLR2A), mRNA	ttgtgcaggacacactcaca	caggaggttcatcacttcacc	1
NM_004805	NM_004805.3 Homo sapiens polymerase (RNA) II (DNA directed) polypeptide D (POLR2D), mRNA	ccaacctttgcccagaga	ttcaaaccgtccctccaa	73
NM_003893	NM_003893.4 Homo sapiens LIM domain binding 1 (LDB1), transcript variant 3, mRNA	gaagaagagcccagctagcac	cccaccaccatcacatcag	19
NM_021974	NM_021974.3 Homo sapiens polymerase (RNA) II (DNA directed) polypeptide F (POLR2F), mRNA	ccagattgcgatgtgtgc	tgatgatggggatctttcg	22
NM_004491	NM_004491.4 Homo sapiens glucocorticoid receptor DNA binding factor 1 (GRLF1), mRNA	cgaagtcttcaagtatgtcatctctc	tcgctggtcatgagattcac	5
NM_000693	NM_000693.2 Homo sapiens aldehyde dehydrogenase 1 family, member A3 (ALDH1A3), mRNA	aacccctgcatcgtgtgt	tggttgaagaacactccctga	86
NM_170740	NM_170740.1 Homo sapiens aldehyde dehydrogenase 5 family, member A1 (ALDH5A1), nuclear gene encoding mitochondrial protein, transcript variant 1, mRNA	caacgtggaccaggctgta	tgcaccaagaattggtttga	47
NM_022086	ENST00000290246.6|ENSG00000062598.11 ELMO2-001 Engulfment and cell motility protein 2 (CED-12 homolog A)(hCED-12A)	tgctctgaaacagaacaaggag	ggtgcgatgaagtttaaggtct	58
NM_031205	NM_031205.2 Homo sapiens calcium binding protein 1 (CABP1), transcript variant 1, mRNA	aggatgggcaactgtgtca	tcgtctgcaccaccatgtag	79
NM_002295	NM_002295.4 Homo sapiens ribosomal protein SA (RPSA), transcript variant 1, mRNA	gcctgtcttttccgtgctac	gctgcaaggaacttaaggaca	63
NM_000570	NM_000570.3 Homo sapiens Fc fragment of IgG, low affinity IIIb, receptor (CD16b) (FCGR3B), mRNA	gggggcttgttgggagta	ggttgacactgccaaacctt	9	cggtgcagctagaagtccat	cggtgcagctagaagtccat	1
NM_024494	NM_024494.2 Homo sapiens wingless-type MMTV integration site family, member 2B (WNT2B), transcript variant WNT-2B2, mRNA	aacttacataataaccgctgtggtc	actcacgccatggcactt	78
NM_001707	NM_001707.2 Homo sapiens B-cell CLL/lymphoma 7B (BCL7B), mRNA	cccgagaacctaatggcttt	ctggttgctgttttcgtcct	30
NM_032322	NM_032322.3 Homo sapiens ring finger protein 135 (RNF135), transcript variant 1, mRNA	tggaccagacaacgaactga	tggagaagccatggaaagat	61
XM_292562	PREDICTED: Homo sapiens similar to c439A6.1 (novel protein similar to heparan sulfate (glucosamine) 3-O-sulfotransferases) (LOC342460), mRNA	accatggggatgctgagac	acactgcgggaacttcacat	3
NM_022134	NM_022134.2 Homo sapiens galactose-3-O-sulfotransferase 2 (GAL3ST2), mRNA	cctgcactcggacttagagc	ttgtgcgtcttcaggaacat	30
NM_001482	NM_001482.2 Homo sapiens glycine amidinotransferase (L-arginine:glycine amidinotransferase) (GATM), nuclear gene encoding mitochondrial protein, mRNA	ttttcaagaaagcaggatgga	tggaaagccatttggatga	25
NM_178819	NM_178819.3 Homo sapiens 1-acylglycerol-3-phosphate O-acyltransferase 6 (lysophosphatidic acid acyltransferase, zeta) (AGPAT6), mRNA	tcccatgactagagaggcaga	ggcagatttcaccctattcg	56
NM_004605	NM_004605.2 Homo sapiens sulfotransferase family, cytosolic, 2B, member 1 (SULT2B1), transcript variant 1, mRNA	tcatcacctaccccaagtcag	tccccttccttcaggattaag	85
NM_004807	NM_004807.2 Homo sapiens heparan sulfate 6-O-sulfotransferase 1 (HS6ST1), mRNA	ctcttctcccgcttctcca	ctcgtagcagggtgatgtagtaga	19
NM_001073	NM_001073.1 Homo sapiens UDP glucuronosyltransferase 2 family, polypeptide B11 (UGT2B11), mRNA	ccaaacgttgattttgttgga	tctgtacaaactcctccatttcc	86
NM_152889	NM_152889.1 Homo sapiens carbohydrate (chondroitin 4) sulfotransferase 13 (CHST13), mRNA	gcagaagctctatgacctggat	gtgagtggcggctacagg	62
NM_144564	NM_144564.4 Homo sapiens solute carrier family 39 (zinc transporter), member 3 (SLC39A3), transcript variant 1, mRNA	ttggaggaggggtgtttct	tcaggaccttctggagcttt	74
NM_032246	NM_032246.3 Homo sapiens mex-3 homolog B (C. elegans) (MEX3B), mRNA	cccagttctgagcatgtcg	gcccgtcacaacaaagaca	52
NM_203494	NM_203494.3 Homo sapiens ubiquitin specific peptidase 50 (USP50), mRNA	atcaccgctctgcaaaagtt	cagccacatgtctgtcatcag	59	aacctctgtgcagtggtgaa	aacctctgtgcagtggtgaa	49
NM_002908	NM_002908.2 Homo sapiens v-rel reticuloendotheliosis viral oncogene homolog (avian) (REL), mRNA	tgaacatggtaatttgacgactg	acacgacaaatccttaattctgc	69
NM_001001344	NM_001001344.1 Homo sapiens ATPase, Ca++ transporting, plasma membrane 3 (ATP2B3), transcript variant 2, mRNA	aggaggaagagaagaaagataagaaag	ctttggtctggctactctcca	18	tcccagacaggcatcatctt	tcccagacaggcatcatctt	55
NM_153247	NM_153247.2 Homo sapiens solute carrier family 29 (nucleoside transporters), member 4 (SLC29A4), transcript variant 2, mRNA	gcaggggctatggctacc	gtcctttggggactcgttg	23
NM_173653	NM_173653.2 Homo sapiens solute carrier family 9 (sodium/hydrogen exchanger), member 9 (SLC9A9), mRNA	ccatgttgacttggcttcag	gaggggtcctccttcagatt	85
NM_025181	NM_025181.2 Homo sapiens solute carrier family 35, member F5 (SLC35F5), mRNA	taaacctggcagggtctgaa	gcaagagaccaaatggaacc	11
NM_006514	NM_006514.2 Homo sapiens sodium channel, voltage-gated, type X, alpha subunit (SCN10A), mRNA	gcaggaagtgatccccaaa	tccccacacctctcgactt	18
NM_004823	NM_004823.1 Homo sapiens potassium channel, subfamily K, member 6 (KCNK6), mRNA	tgttccgtctgtgtctctcaa	caatctggtgcctgaaatga	26	ctctggctctctggcattct	ctctggctctctggcattct	34
NM_006030	NM_006030.2 Homo sapiens calcium channel, voltage-dependent, alpha 2/delta subunit 2 (CACNA2D2), transcript variant 2, mRNA	ccagatcctgcaggtcaagta	cgtgtccttcagactcaaagc	15
NM_003858	NM_003858.3 Homo sapiens cyclin K (CCNK), transcript variant 2, mRNA	gtctcaaagctccgaaccat	gcaggaggtgggtagctg	25	gtctcaaagctccgaaccat	gtctcaaagctccgaaccat	65
NM_003914	NM_003914.3 Homo sapiens cyclin A1 (CCNA1), transcript variant 1, mRNA	tcagtaccttagggaagctgaaa	ccagtccaccagaatcgtg	71
NM_020117	NM_020117.9 Homo sapiens leucyl-tRNA synthetase (LARS), mRNA	tttaaaaagaatgggtttgaaggt	aaattgccatctgacaaatgaa	9
NM_018292	NM_018292.4 Homo sapiens glutaminyl-tRNA synthase (glutamine-hydrolyzing)-like 1 (QRSL1), mRNA	atcggcgttcacatgctac	gaaaccaacaagcccacagt	18
NM_004595	NM_004595.2 Homo sapiens spermine synthase (SMS), mRNA	cactggcaaagatgtactcattct	cacccatcaatcaccatttg	39
NM_005694	NM_005694.1 Homo sapiens COX17 cytochrome c oxidase assembly homolog (S. cerevisiae) (COX17), nuclear gene encoding mitochondrial protein, mRNA	aagatgccgggtctggtt	ttcttctcctttctcgatgataca	2
NM_016527	NM_016527.2 Homo sapiens hydroxyacid oxidase 2 (long chain) (HAO2), transcript variant 1, mRNA	ctgatggggaaatgagcac	tgtgctggtgatgtagcagat	44	ctgatggggaaatgagcac	ctgatggggaaatgagcac	9
NM_032783	NM_032783.3 Homo sapiens carbonyl reductase 4 (CBR4), mRNA	cattgccagaaacctggaag	agctaaatgccaaatgatctcc	70
NM_006877	NM_006877.3 Homo sapiens guanosine monophosphate reductase (GMPR), mRNA	gtacgtgtccaggggatgtc	attcctcccagcatgacaaa	78
NM_003249	NM_003249.3 Homo sapiens thimet oligopeptidase 1 (THOP1), mRNA	gagggaggacgtgtaccaga	gcctcagtgagtccttctgaac	1
NM_006012	NM_006012.2 Homo sapiens ClpP caseinolytic peptidase, ATP-dependent, proteolytic subunit homolog (E. coli) (CLPP), nuclear gene encoding mitochondrial protein, mRNA	tgatccaccagccctcag	agagctgcttcttgagcttcat	13
NM_001822	NM_001822.4 Homo sapiens chimerin (chimaerin) 1 (CHN1), transcript variant 1, mRNA	tgtggctgaggggagcta	ttctggtttgacttccaaatctt	71
NM_004310	NM_004310.3 Homo sapiens ras homolog gene family, member H (RHOH), mRNA	ggaaacttctccttcacacacc	cggcgatttgcagaatgt	7
NM_006325	NM_006325.3 Homo sapiens RAN, member RAS oncogene family (RAN), mRNA	ggagacgcttctggaagga	ttcacgaaggtcgtttttcc	9
NM_173558	NM_173558.3 Homo sapiens FYVE, RhoGEF and PH domain containing 2 (FGD2), mRNA	tcctccatctatcagttccattc	cagcttctggatcacgtcac	69
NM_152643	NM_152643.6 Homo sapiens kinase non-catalytic C-lobe domain (KIND) containing 1 (KNDC1), transcript variant 1, mRNA	gcctgcaaagatagcagagg	acaggctgtcgctcttcag	17
NM_001984	NM_001984.1 Homo sapiens esterase D/formylglutathione hydrolase (ESD), mRNA	ttagatggacagttactccctgataa	ggttgcaatgaagtagtagctatgat	27
NM_182578	NM_182578.2 Homo sapiens thioesterase superfamily member 5 (THEM5), mRNA	ttttccaaccaggctcctac	ggcagttttagaaaaggtctcg	46	gctttacatgtcctgcatcg	gctttacatgtcctgcatcg	54
NM_000437	NM_000437.3 Homo sapiens platelet-activating factor acetylhydrolase 2, 40kDa (PAFAH2), mRNA	cgtttctcatttccgtcgag	acttgccggagctgaactt	45
NM_005742	NM_005742.2 Homo sapiens protein disulfide isomerase family A, member 6 (PDIA6), mRNA	ggatccaacaaaaacagacca	ctcagcgcagcatctacaat	87
NM_014953	NM_014953.3 Homo sapiens DIS3 mitotic control homolog (S. cerevisiae) (DIS3), transcript variant 1, mRNA	tgctccacctccatcaaatta	tgtatcagtcttaatttccaaattcct	71
NM_003895	NM_003895.3 Homo sapiens synaptojanin 1 (SYNJ1), transcript variant 1, mRNA	ctgcttggtgaagatgcaga	gaagttcctccacttcagcacta	84
NM_004000	NM_004000.2 Homo sapiens chitinase 3-like 2 (CHI3L2), transcript variant 1, mRNA	tcaggcttcctggcctatta	actgcgtagggaacctgct	1	gctggacccatcacagagtc	gctggacccatcacagagtc	72
NM_002802	NM_002802.2 Homo sapiens proteasome (prosome, macropain) 26S subunit, ATPase, 1 (PSMC1), mRNA	gcagctcaagtggccaag	tctttttcttgtccttgtcatcc	10
NM_001585	ENST00000417669.1|ENSG00000186732.6 MPPED1-001 Metallophosphoesterase domain-containing protein 1 (Adult brain protein 239)(239AB)	cgaggtgaagaagttcaacga	atcacgatcttgtactcgtaggg	44
NM_002775	NM_002775.4 Homo sapiens HtrA serine peptidase 1 (HTRA1), mRNA	cactcatcaaaattgaccacca	atggcgaccacgaactct	18
NM_017813	NM_017813.3 Homo sapiens inositol monophosphatase domain containing 1 (IMPAD1), mRNA	cgcaagatgttctacctgctc	ctgcatccacgtgttcctc	60
NM_014014	NM_014014.2 Homo sapiens small nuclear ribonucleoprotein 200kDa (U5) (SNRNP200), mRNA	gctccttggtgcaggagat	cagcaacagtgatgccataag	44
NM_006503	NM_006503.2 Homo sapiens proteasome (prosome, macropain) 26S subunit, ATPase, 4 (PSMC4), transcript variant 1, mRNA	ggcttggtcactatggagga	gtgctgggatctcatcctg	22
NM_005941	NM_005941.4 Homo sapiens matrix metallopeptidase 16 (membrane-inserted) (MMP16), transcript variant 1, mRNA	agggcatccagaagatatatgg	ggcactgtcggtagaggtctt	39
NM_080672	NM_080672.3 Homo sapiens phosphatase and actin regulator 3 (PHACTR3), transcript variant 1, mRNA	cgtcctcaccgactcctc	cgtttggtccatctcatctg	10	tctccctggacaagccact	tctccctggacaagccact	44
NM_018918	NM_018918.2 Homo sapiens protocadherin gamma subfamily A, 5 (PCDHGA5), transcript variant 1, mRNA	ggcagatccgctactcgat	ctatgttgccgacgaaggag	17
NM_005639	NM_005639.2 Homo sapiens synaptotagmin I (SYT1), transcript variant 1, mRNA	tgaagtaccttttgaacaaatcca	gcatcgttcttgccaatctt	77
NM_006272	NM_006272.2 Homo sapiens S100 calcium binding protein B (S100B), mRNA	ggaaggggtgagacaagga	ggtggaaaacgtcgatgag	78
NM_006159	NM_006159.2 Homo sapiens NEL-like 2 (chicken) (NELL2), transcript variant 2, mRNA	acggctgtaagaactgcaca	tcaggatttgggcagattaga	47
NM_018936	NM_018936.2 Homo sapiens protocadherin beta 2 (PCDHB2), mRNA	tcctttgtggccaatttgtt	ccctcacagcaagttctcct	19
NM_016112	NM_016112.2 Homo sapiens polycystic kidney disease 2-like 1 (PKD2L1), mRNA	tcaaagctgaaaatgctgga	gggtgcttccaaatagcttg	36	agaagaacaactcccctttgg	agaagaacaactcccctttgg	7
NM_198496	NM_198496.1 Homo sapiens von Willebrand factor A domain containing 2 (VWA2), mRNA	gctgcacactgtcccttcta	ggcaggtggtcctgtagc	11	gcccgggtctgtgagtag	gcccgggtctgtgagtag	12
NM_012205	NM_012205.2 Homo sapiens 3-hydroxyanthranilate 3,4-dioxygenase (HAAO), mRNA	tgtttggggacacctatgaga	ccacacgtccacattctgtc	74
NM_002259	NM_002259.3 Homo sapiens killer cell lectin-like receptor subfamily C, member 1 (KLRC1), transcript variant 1, mRNA	ggaatgacaaaacctatcactgc	taattcccaggatcccaaca	50
NM_002808	NM_002808.3 Homo sapiens proteasome (prosome, macropain) 26S subunit, non-ATPase, 2 (PSMD2), mRNA	tgatgggagattcaaagtcca	tgctatcattccacaggctaaa	10
NM_002807	NM_002807.2 Homo sapiens proteasome (prosome, macropain) 26S subunit, non-ATPase, 1 (PSMD1), mRNA	gataccagcctttcaaaccact	gatttttgggccatgtgct	17
NM_000760	NM_000760.2 Homo sapiens colony stimulating factor 3 receptor (granulocyte) (CSF3R), transcript variant 1, mRNA	gtccaagatcacaaagctggt	ccgcactcctccagacttc	18
NM_006179	NM_006179.4 Homo sapiens neurotrophin 4 (NTF4), mRNA	accacatggggttttggag	tcatcattattaccctcaagttgc	2	ccctctcccctcatgctc	ccctctcccctcatgctc	52
NM_000395	NM_000395.2 Homo sapiens colony stimulating factor 2 receptor, beta, low-affinity (granulocyte-macrophage) (CSF2RB), mRNA	gcctagaggctccagaagaag	gacccatttcacaggctctt	13
NM_001001712	NM_001001712.2 Homo sapiens lipocalin 10 (LCN10), mRNA	agtcccacgccctcaact	cccccagcttcctcttgt	59	gcgtgcaacccaaaactac	gcgtgcaacccaaaactac	62
NM_002455	NM_002455.3 Homo sapiens metaxin 1 (MTX1), transcript variant 1, mRNA	atggagctgttctgctggtc	caccagtaaatctggcataggtc	23
NM_014669	NM_014669.3 Homo sapiens nucleoporin 93kDa (NUP93), mRNA	agctcccttgcctggacta	attagcgcccacacaggat	58
NM_003355	NM_003355.2 Homo sapiens uncoupling protein 2 (mitochondrial, proton carrier) (UCP2), nuclear gene encoding mitochondrial protein, mRNA	tgaaagccaacctcatgaca	cgatgacagtggtgcagaa	43
NM_016290	NM_016290.3 Homo sapiens ubiquitin interaction motif containing 1 (UIMC1), mRNA	ccaggaaagctcaattaaaagc	caacaatcccttgggaagac	69	attactggtgccgggttg	attactggtgccgggttg	23
NM_001004450	NM_001004450.1 Homo sapiens olfactory receptor, family 1, subfamily B, member 1 (OR1B1), mRNA	tacggcaccatcatttgtgt	agccaccatgtcctgatactg	11	tctatgcatttggggttacaga	tctatgcatttggggttacaga	21
NM_181429	NM_181429.1 Homo sapiens taste receptor, type 2, member 42 (TAS2R42), mRNA	cttcccccactcccttttc	agcataacaatcattccgttca	30
NM_024831	NM_024831.6 Homo sapiens trimethylguanosine synthase homolog (S. cerevisiae) (TGS1), mRNA	acagtggcaacaattcagga	tgcagtaccacaggaataacca	35	caactcatcggggaatacaaa	caactcatcggggaatacaaa	73
NM_004186	NM_004186.3 Homo sapiens sema domain, immunoglobulin domain (Ig), short basic domain, secreted, (semaphorin) 3F (SEMA3F), mRNA	agactcaggcggtcagagg	tcaggctccaggtagaagatg	21
NM_005801	NM_005801.3 Homo sapiens eukaryotic translation initiation factor 1 (EIF1), mRNA	ccagaacctccactctttcg	gccgtttctctgttgaattctt	4
NM_001316	NM_001316.2 Homo sapiens CSE1 chromosome segregation 1-like (yeast) (CSE1L), mRNA	tgtaaacctaactgagttctttgtgaa	ccgtcagctttaaggacagg	88
NM_003396	NM_003396.1 Homo sapiens wingless-type MMTV integration site family, member 9B (WNT9B), mRNA	ccccaaccttgttgaggac	tcccttatttccctccatgtc	55	ggagggcagagtgagaaaga	ggagggcagagtgagaaaga	18
NM_003227	NM_003227.3 Homo sapiens transferrin receptor 2 (TFR2), mRNA	acctccaggccatgttcc	gttcccgaaggctggttt	65	gcctggaggacaccatca	gcctggaggacaccatca	87
NM_002269	NM_002269.2 Homo sapiens karyopherin alpha 5 (importin alpha 6) (KPNA5), mRNA	tgcattaagggcagttggta	tgcagaacaattcaaaattacctg	9
NM_007043	NM_007043.6 Homo sapiens KRR1, small subunit (SSU) processome component, homolog (yeast) (KRR1), mRNA	acgcaaggaaccaaagaaaa	cactagccaattctttatcgatctg	77
NM_000301	NM_000301.2 Homo sapiens plasminogen (PLG), mRNA	ctgcgacattcttgagtgtga	ttggaaattttgccgtcatag	86
NM_004583	NM_004583.2 Homo sapiens RAB5C, member RAS oncogene family (RAB5C), transcript variant 2, mRNA	gaacgaaatcttcatggcaata	aggtccacacctcggtttc	1	gaacgaaatcttcatggcaata	gaacgaaatcttcatggcaata	45
NM_002881	NM_002881.2 Homo sapiens v-ral simian leukemia viral oncogene homolog B (ras related ; GTP binding protein) (RALB), mRNA	cacagaacatgaatcctttacagc	acgacgagcagtggaatttt	41
NM_032828	NM_032828.2 Homo sapiens zinc finger protein 587 (ZNF587), mRNA	gggttcatgcaatcctccta	gcgtggtggtgtgtactcata	75
NM_002457	NM_002457.2 Homo sapiens mucin 2, oligomeric mucus/gel-forming (MUC2), mRNA	gccagctcatcaaggacag	gcaggcatcgtagtagtgctg	61
NM_138283	NM_138283.1 Homo sapiens cystatin-like 1 (CSTL1), mRNA	caagaggaatgacacgagca	gggcatggtgtatatcaaagact	4
NM_032885	NM_032885.4 Homo sapiens ATG4 autophagy related 4 homolog D (S. cerevisiae) (ATG4D), mRNA	acgtttctcaggactgcaca	acagacttccactcggctgt	49
NM_001003796	NM_001003796.1 Homo sapiens NHP2 non-histone chromosome protein 2-like 1 (S. cerevisiae) (NHP2L1), transcript variant 2, mRNA	gctcccctaggagtgctga	aggcctttggattcacatca	46
NM_032758	NM_032758.3 Homo sapiens PHD finger protein 5A (PHF5A), mRNA	tggggtctctgatgcctatt	ttagagctccccagattgaca	2
NM_001032	ENST00000396020.3|ENSG00000213741.3 RPS29-002 40S ribosomal protein S29 [Source:UniProtKB/Swiss-Prot;Acc:P62273]	gttgttcgtgtggctaatgc	gagctgagcttgcatcactg	6
NM_139159	NM_139159.4 Homo sapiens dipeptidyl-peptidase 9 (DPP9), mRNA	gagatcgtacgcctcaccac	cgaacatgtcgaagttctgg	7
NM_002108	NM_002108.2 Homo sapiens histidine ammonia-lyase (HAL), mRNA	ctctgggttcatgatagctcact	atggcacagagccttgttct	66	cctggagaccctcaaacaag	cctggagaccctcaaacaag	51
NM_020642	NM_020642.3 Homo sapiens chromosome 11 open reading frame 17 (C11orf17), transcript variant 2, mRNA	tcctggaggcagctatcaaa	gaggtccttagagatgttctcagc	50
NM_024649	NM_024649.4 Homo sapiens Bardet-Biedl syndrome 1 (BBS1), mRNA	tggaaccaggccaaagag	aaggctcctctgccgtct	67
NM_001351	NM_001351.2 Homo sapiens deleted in azoospermia-like (DAZL), mRNA	cacagcagccccagaagt	tggagtttcaggatttgcagt	1
NM_005018	NM_005018.2 Homo sapiens programmed cell death 1 (PDCD1), mRNA	ctccaggcatgcagatcc	ggcctgtctggggagtcta	26	cggccaggatggttcttag	cggccaggatggttcttag	7
NM_003103	ENST00000356577.4|ENSG00000159140.11 SON-001 SON protein (SON3)(Negative regulatory element-binding protein)(NRE-binding protein)(DBP-5)(Bax antagonist selected in saccharomyces 1)(BASS1)	ctggggtcttagatacagaactacg	tctgtttgtacagatacgcatctactt	50
NM_006891	NM_006891.3 Homo sapiens crystallin, gamma D (CRYGD), mRNA	cgaccaccagcagtggat	tgatcctgtgagagccagagt	51
NM_013236	NM_013236.2 Homo sapiens ataxin 10 (ATXN10), mRNA	cattgcctcacggaatgaa	tgtccggatgatttaagcaa	48
NM_144687	NM_144687.2 Homo sapiens NLR family, pyrin domain containing 12 (NLRP12), transcript variant 2, mRNA	cctgcagactccagaaactgt	ccagggtgaagtaaagattctcac	76	agactggggcctgtggtt	agactggggcctgtggtt	30
NM_153231	NM_001039654.1 Homo sapiens zinc finger protein 550 (ZNF550), mRNA	aggaccctgtaccgagaggt	tggttggctctctggtatga	67
NM_021140	NM_021140.2 Homo sapiens lysine (K)-specific demethylase 6A (KDM6A), mRNA	catgaacacagcacagcaga	accatgaatgagcttgttgct	65
NM_015651	NM_015651.1 Homo sapiens PHD finger protein 19 (PHF19), transcript variant 1, mRNA	caccaaccagcagcaatg	actgcctgcaccggtaac	89
NM_003412	NM_003412.3 Homo sapiens Zic family member 1 (odd-paired homolog, Drosophila) (ZIC1), mRNA	atccacaaaaggacgcacac	gtcacagccctcaaactcg	7
NM_152729	NM_152729.2 Homo sapiens 5'-nucleotidase domain containing 1 (NT5DC1), mRNA	gcaaacctgaacccaagg	gatgaggactgtctcccaattact	33
NM_030820	NM_030820.3 Homo sapiens collagen, type XXI, alpha 1 (COL21A1), mRNA	cactgcctggaacatacctg	tttcgttctaatattttggttttagga	71
NM_001029	NM_001029.3 Homo sapiens ribosomal protein S26 (RPS26), mRNA	ccaccccgatttagacctg	tccagagaatagcctgtcttcag	17
NM_080738	NM_080738.3 Homo sapiens EDAR-associated death domain (EDARADD), transcript variant B, mRNA	actgcccacgaaattcagata	tggaagaggatctccagtgc	7
NM_022070	NM_022070.4 Homo sapiens HEAT repeat containing 6 (HEATR6), mRNA	ctccactgcagcacctgat	ctgggtaaaggaccgttcag	9
NM_006181	NM_006181.1 Homo sapiens netrin 3 (NTN3), mRNA	gccctgtgttaagaccccta	tgcagtgcgagtcacagtc	56
NM_033418	NM_033418.1 Homo sapiens chromosome 1 open reading frame 156 (C1orf156), mRNA	ggccagcaaagcacattatt	tcttctacaaacttctgaaagagatga	39
NM_182546	NM_182546.2 Homo sapiens V-set and transmembrane domain containing 2A (VSTM2A), mRNA	aaccaacgaacgcactcc	tgtagctatcctcgcacctg	19
NM_080603	NM_080603.4 Homo sapiens zinc finger, SWIM-type containing 1 (ZSWIM1), mRNA	gaggcagggtcaaataggg	ggctggaggctagacaatca	76
NM_024101	NM_024101.5 Homo sapiens melanophilin (MLPH), transcript variant 1, mRNA	cacagttgtgcctcccttg	ggcctcctcctctacatcg	67
NM_175619	NM_175619.1 Homo sapiens zygote arrest 1 (ZAR1), mRNA	cactgcaaggactgcaacat	ctgcaaaactgtttgaagtaaacc	14
NM_032012	NM_032012.3 Homo sapiens chromosome 9 open reading frame 5 (C9orf5), mRNA	tactgcctcggcagctactt	ccaccaacgtccagatcc	66
NM_153606	NM_153606.2 Homo sapiens family with sequence similarity 71, member A (FAM71A), mRNA	ctgattttctgctgccgtatt	atggtggtgtcgaacatgc	67
NM_014146	NM_014146.3 Homo sapiens linker for activation of T cells family, member 2 (LAT2), transcript variant 3, mRNA	gaaccggattacgtgaatgg	tctttgccttggctccttt	5
NM_030571	NM_030571.3 Homo sapiens Nedd4 family interacting protein 1 (NDFIP1), mRNA	gaggaccaaggctgaagcta	catcccgacccacaaaat	14
NM_020715	NM_020715.2 Homo sapiens pleckstrin homology domain containing, family H (with MyTH4 domain) member 1 (PLEKHH1), mRNA	cagcgcacctcatcctactc	ccgacttctccagtgactcc	23	cctatcaacaaggaattggctct	cctatcaacaaggaattggctct	46
NM_207514	NM_207514.1 Homo sapiens differentially expressed in FDCP 8 homolog (mouse) (DEF8), transcript variant 1, mRNA	aggagctggtggagattcg	ctgcaggtgatgaagtacgg	15
NM_015698	NM_015698.3 Homo sapiens G patch domain and KOW motifs (GPKOW), mRNA	ggacagatgaaggccgagt	ctctgccttgggaaccag	67
NM_032325	NM_032325.2 Homo sapiens eukaryotic translation initiation factor 1A domain containing (EIF1AD), mRNA	ccgagggccagagactaag	ggttaggaacgaagagactgtca	63
NM_152595	NM_152595.4 Homo sapiens piggyBac transposable element derived 4 (PGBD4), mRNA	gccacgtgtcattgtgga	aagcatttgatcagccgagt	32
NM_012075	NM_001039476.1 Homo sapiens chromosome 16 open reading frame 35 (C16orf35), transcript variant 2, mRNA	gcagccatcctcagtgtacc	ccgcggaagtagtgaagg	26
NM_015336	NM_015336.2 Homo sapiens zinc finger, DHHC-type containing 17 (ZDHHC17), mRNA	tgggctacctattcttcttgctt	cacagtggagtccccagtaag	42
NM_139280	NM_139280.1 Homo sapiens ORM1-like 3 (S. cerevisiae) (ORMDL3), mRNA	tcaccaacctcattcacaaca	caaagggtgtccccttcac	4
NM_178181	NM_178181.1 Homo sapiens CUB domain containing protein 1 (CDCP1), transcript variant 2, mRNA	cactgctaggggttctgctg	cgtggcagagcaatctca	29
NM_153376	NM_153376.2 Homo sapiens coiled-coil domain containing 96 (CCDC96), mRNA	gagaaagagcaagcgtacctg	ctgcctgctgcttcttcag	67	tgcattttgaaaccaggatg	tgcattttgaaaccaggatg	79
NM_015471	NM_015471.3 Homo sapiens NSL1, MIND kinetochore complex component, homolog (S. cerevisiae) (NSL1), transcript variant 1, mRNA	gggtgtggaggcccttat	catgtcctgggacaccctac	3
NM_024023	NM_023076.3 Homo sapiens unkempt homolog (Drosophila)-like (UNKL), transcript variant 1, mRNA	aaggacctggaagagcaaga	tgtagcgatggtgctctgg	32
NM_144645	NM_144645.3 Homo sapiens chromosome 4 open reading frame 36 (C4orf36), mRNA	tgaagtgtcaagaaaatacatctaagg	tacaatccgcgcttcagg	2	tgcagctcacaaaatgtacca	tgcagctcacaaaatgtacca	32
NM_001010860	NM_001010860.1 Homo sapiens chromosome 14 open reading frame 174 (C14orf174), mRNA	gccagaaaaagggactgagtt	ttcggccactgatgaagttt	6	ccgaggaagaggacttcaaa	ccgaggaagaggacttcaaa	36
NM_017438	NM_017438.2 Homo sapiens SET domain containing 4 (SETD4), transcript variant 1, mRNA	ccattccatagtccatgatcttc	tccaacatcggacactaatcc	2	actaatgctgtgcttcaaaaggt	actaatgctgtgcttcaaaaggt	31
NM_144600	NM_144600.2 Homo sapiens chromosome 16 open reading frame 63 (C16orf63), mRNA	tgcgtggaactaaggatgg	cctttcttaggtggtcatcca	41
NM_020959	NM_020959.2 Homo sapiens anoctamin 8 (ANO8), mRNA	ggaggaccagccaatcatc	tgctcgtggacagggaac	42
NM_025197	NM_176096.1 Homo sapiens CDK5 regulatory subunit associated protein 3 (CDK5RAP3), mRNA	agtgctggaagcaggaacc	caagcagtgtcagggcatc	50
NM_018295	NM_018295.3 Homo sapiens transmembrane protein 140 (TMEM140), mRNA	acatctgctcagccatctca	tcctctgtagtgggttccatc	78	tcctagcccagtgcaacagt	tcctagcccagtgcaacagt	72
NM_017728	NM_017728.3 Homo sapiens transmembrane protein 104 (TMEM104), mRNA	cctcgtcctgctggtgtt	agccatggcctctatcaca	77	acgcctaccgcatctacttg	acgcctaccgcatctacttg	63
NM_199167	NM_199167.1 Homo sapiens clusterin-like 1 (retinal) (CLUL1), transcript variant 2, mRNA	atttggctgggtgtctgaac	ttccttcatgaatccttggaac	57
NM_015329	NM_015329.3 Homo sapiens KIAA0892 (KIAA0892), mRNA	atacacacgggcgctgtt	ctgcagctttcgctccat	73
NM_173650	NM_173650.1 Homo sapiens DnaJ (Hsp40) homolog, subfamily C, member 5 gamma (DNAJC5G), mRNA	cttaagaagggcgcctcac	cccaggtgatactcaaaaggag	60
NM_030796	NM_030796.3 Homo sapiens vesicular, overexpressed in cancer, prosurvival protein 1 (VOPP1), mRNA	ccagccttcaatgtgtcctac	cctcctgggtcggtgtaata	3
NM_004819	NM_004819.2 Homo sapiens symplekin (SYMPK), mRNA	gtctgtgctgtttggagctg	tcactgtctcctccgtcca	87
NM_052954	NM_052954.2 Homo sapiens cysteine/tyrosine-rich 1 (CYYR1), mRNA	tcacatcaacaccgtctcct	tattccatctcgtggtcgtg	77
NM_005095	NM_005095.2 Homo sapiens zinc finger, MYM-type 4 (ZMYM4), mRNA	tgtatcacggcatacaagcag	ccccaagctattggtattttca	73
NM_016079	NM_016079.2 Homo sapiens vacuolar protein sorting 24 homolog (S. cerevisiae) (VPS24), transcript variant 1, mRNA	ggctctcttgagaataggagttca	ggtcctctggactcaaaaatga	64
NM_024786	NM_024786.2 Homo sapiens zinc finger, DHHC-type containing 11 (ZDHHC11), mRNA	cactcgtgtacacccagacg	aagtgtagatatactcggggcatc	38
NM_003492	NM_003492.2 Homo sapiens transmembrane protein 187 (TMEM187), mRNA	ttttcgcgccaatactgaa	gtgatttccgaggcagatg	8
NM_001037231	ENST00000448610.1|ENSG00000231023.1 RP11-314E23.1-201 hypothetical LOC285735 (LOC285735), non-coding RNA	aagattggtattatggcctggat	gcagttgagggttcttattctca	32
NM_152404	NM_152404.2 Homo sapiens UDP glycosyltransferase 3 family, polypeptide A1 (UGT3A1), mRNA	tggcttcctcagagtgacct	cccaccatgagtgacaaaaa	89	tgaaacaagtcatagaagacaagagg	tgaaacaagtcatagaagacaagagg	71
NM_152387	NM_152387.2 Homo sapiens potassium channel tetramerisation domain containing 18 (KCTD18), mRNA	tgccacaaaaactgatggaa	acattatttcccgcctctctt	33
NM_198493	NM_198493.2 Homo sapiens ankyrin repeat domain 45 (ANKRD45), mRNA	gcaaaatatggtgtgaatctgaa	gctttcaaagtttccaaacga	64
NM_152436	NM_152436.1 Homo sapiens GLI pathogenesis-related 1 like 2 (GLIPR1L2), mRNA	ggacatattatacatgcagcaatttt	gttcataaggtcttctcgtcagtg	79
NM_020746	NM_020746.3 Homo sapiens mitochondrial antiviral signaling protein (MAVS), nuclear gene encoding mitochondrial protein, mRNA	tgcagcaatggtatctgcat	aaatgattcagcgggagaaa	39
NM_001008237	Homo sapiens tetratricopeptide repeat domain 32 (TTC32), mRNA	agaaagccacgcaacccta	ctccgcgtactctccattgt	116
NM_031919	NM_031919.3 Homo sapiens fibronectin type III and SPRY domain containing 1-like (FSD1L), transcript variant 2, mRNA	acaagctcgtaaatcccaagag	ccttgttgcaaattctaatagttcttc	37	acaagctcgtaaatcccaagag	acaagctcgtaaatcccaagag	80
NM_003400	NM_003400.3 Homo sapiens exportin 1 (CRM1 homolog, yeast) (XPO1), mRNA	tttgcccatgttattcaaggt	tccttgatcattctctacaaccaa	6
NM_017844	NM_017844.2 Homo sapiens ankyrin repeat and MYND domain containing 1 (ANKMY1), transcript variant 2, mRNA	cctacgagcaccagaggaac	gcctgagcattacaggcttc	56
NM_014314	NM_014314.3 Homo sapiens DEAD (Asp-Glu-Ala-Asp) box polypeptide 58 (DDX58), mRNA	tggaccctacctacatcctga	ggcccttgttgtttttctca	69
NM_018590	NM_018590.3 Homo sapiens chondroitin sulfate N-acetylgalactosaminyltransferase 2 (CSGALNACT2), mRNA	ttgtttatgccaaccaggaa	attccaaagccaaaatctcg	77
NM_007020	ENST00000392420.2|ENSG00000184209.11 SNRNP35-203 U11/U12 small nuclear ribonucleoprotein 35 kDa protein (U11/U12 snRNP 35 kDa protein)(U11/U12-35K)(U1 snRNP-binding protein homolog)(Protein HM-1)	tgtaggaaatctcaacctaatgctg	ggcatccaatcgttcatgtt	69
NM_001029955	NM_001029955.3 Homo sapiens DDB1 and CUL4 associated factor 4-like 1 (DCAF4L1), mRNA	tcccctatattgcctgtgttg	tccttatctatgaaggacgtctga	23
NM_006082	NM_006082.2 Homo sapiens tubulin, alpha 1b (TUBA1B), mRNA	ttacctcgactcttagcttgtcg	ggatggagatgcactcacg	68
NM_001802	NM_001802.1 Homo sapiens cerebellar degeneration-related protein 2, 62kDa (CDR2), mRNA	cacccagctttgcatgtct	cgaacacatgatcatacacgaa	17
NM_016446	NM_016446.3 Homo sapiens transmembrane protein 8B (TMEM8B), transcript variant 3, mRNA	ggagctccagctcaatgc	cgtgagtcaagcatccaaac	72	ccacggccacatctctgt	ccacggccacatctctgt	80
NM_024864	NM_024864.3 Homo sapiens mitochondrial rRNA methyltransferase 1 homolog (S. cerevisiae) (MRM1), nuclear gene encoding mitochondrial protein, mRNA	tgatgacctcaccggatttt	actggggatcctctgtgct	3
NM_007269	NM_007269.2 Homo sapiens syntaxin binding protein 3 (STXBP3), mRNA	ccagtgtccagcagtatgga	aaataattagctctgggtttctgg	17
NM_016396	NM_016396.2 Homo sapiens CTD (carboxy-terminal domain, RNA polymerase II, polypeptide A) small phosphatase like 2 (CTDSPL2), mRNA	tttcaccagcaaataaaaatgg	ttgttttactatttcttcagcttcca	80
NM_205852	NM_205852.2 Homo sapiens C-type lectin domain family 12, member B (CLEC12B), transcript variant 2, mRNA	ggagcaaggaataaccgaga	atgacgccaaatgggagat	42
