# Supplementary material for: Genome-wide RNAi Screen Reveals a New Role of a WNT/CTNNB1 Signaling Pathway as Negative Regulator of Virus-induced Innate Immune Responses
Source: PLoS Pathog. 2013 Jun 13;9(6):e1003416. doi: 10.1371/journal.ppat.1003416 (PMC3681753; doi:10.1371/journal.ppat.1003416)
Supplement: Table S4 — Oligonucleotide sequences and UPL probe used for qRT-PCR. (XLSX) [file ppat.1003416.s016.xlsx]

## Sheet: Feuil1
NM_ID	Gene symbol	Left primer	Right primer	UPL probe
NM_024494	WNT2B	gccgtgtcatgctcagaag	cgcgagtaatagcgtggact	34
NM_003396	WNT9B	cccacctgaagcagtgtga	cagcatccctcagggtctc	29
NM_014314	DDX58 (RIG-I)	gaacagcagaaatctgtattctcaaa	ttgttctcaacaatctgttccact	50
NM_001548	IFIT1 (ISG56)	agaacggctgcctaatttacag	gctccagactatccttgacctg	9
NM_002176	IFNB1	cgacactgttcgtgttgtca	gaagcacaacaggagagcaa	25
NM_000594	TNF	cagcctcttctccttcctgat	gccagagggctgattagaga	29
NM_001904	CTNNB1	tggccatctttaagtctggag	caacacagaatccactggtga	37
NM_001101	ACTB (ACTIN)	attggcaatgagcggttc	tgaaggtagtttcgtggatgc	11
NM_000194	HPRT1	tgatagatccattcctatgactgtaga	caagacattctttccagttaaagttg	22
